# Supplementary material for: A comparative molecular survey of malaria prevalence among Eastern chimpanzee populations in Issa Valley (Tanzania) and Kalinzu (Uganda)
Source: Malar J. 2016 Aug 19;15:423. doi: 10.1186/s12936-016-1476-2 (PMC4992209; doi:10.1186/s12936-016-1476-2)
Supplement: Supplementary file 1 — 10.1186/s12936-016-1476-2 Plasmodium partial cytochrome b gene sequences obtained from GenBank and this study. [file 12936_2016_1476_MOESM1_ESM.txt]

>1.114_C1
GGAATCATATTTTTTATTCAAATTATAACTGGTGTATTTTTAGCAAGTCGATATACACCA
GATGTTTCATATGCATATTATAGTATACAACACATTTTAAGAGAATTATGGAGTGGATGG
TGTTTTAGATATATGCATGCAACAGGTGCTTCTCTTGTATTTTTATTAACATATTTACAT
ATTTTAAGAGGATTAAATTATTCATATATGTATTTACCATTATCATGGATATCCGGATTG
ATTTTATTTATGATATTCATTGTAACTGCTTTCGTTGGTTATGTTTTACCATGGGGTCAA
ATGAGTTATTGGGGTGCAACAGTAATTACTAACTTACTATCCTCTATTCCAGTAGCAGTT
ATTTGGATATGTGGAGGATATACTGTGAGTGATCCTACAATAAAACGATTTTTTGTTTTA
CATTTTATATTACCATTTATTGGATTATGTATTGTATTTATACATATATTTTTCTTGCAT
TTACATGGTAGCACAAATCCTTTAGGGTATGATACAGCATTAAAAATACCCTTTTATCCA
AATCTATTAAGTCTTGATGTTAAAGGATTTAATAATGTAATCATTTTATTTCTAATACAA
AGTTTATTTGGAATTATACCTTTATCACATCCTGATAATGCTATTGTAGTAAATACATAT
GTTACTCCATCTCAAATAGTACCTGAATGGTACTTTCTACCATTTTATGCAATGTTAAAA
ACTGTTCCAAGTAAACCAGCTGGTTTAGTAATTGTATT
>2.150_C1
GGAATCATATTTTTTATTCAAATTATAACTGGTGTATTTTTAGCAAGTCGATATACACCA
GATGTTTCATATGCATATTATAGTATACAACACATTTTAAGAGAATTATGGAGTGGATGG
TGTTTTAGATATATGCATGCAACAGGTGCTTCTCTTGTATTTTTATTAACATATTTACAT
ATTTTAAGAGGATTAAATTATTCATATATGTATTTACCATTATCATGGATATCCGGATTG
ATTTTATTTATGATATTCATTGTAACTGCTTTCGTTGGTTATGTTTTACCATGGGGTCAA
ATGAGTTATTGGGGTGCAACAGTAATTACTAACTTATTATCCTCTATTCCAGTAGCAGTT
ATTTGGATATGTGGAGGATATACTGTGAGTGATCCTACAATAAAACGATTTTTTGTTTTA
CATTTTATATTACCATTTATTGGATTATGTATTGTATTTATACATATATTTTTCTTGCAT
TTACATGGTAGCACAAATCCTTTAGGGTATGATACAGCATTAAAAATACCCTTTTATCCA
AATCTATTAAGTCTTGATGTTAAAGGATTTAATAATGTAATCATTTTATTTCTAATACAA
AGTTTATTTGGAATTATACCTTTATCACATCCTGATAATGCTATTGTAGTAAATACATAC
GTTACTCCATCTCAAATAGTACCTGAATGGTACTTTCTACCATTTTATGCAATGTTAAAA
ACTGTTCCAAGTAAACCAGCTGGTTTAGTAATTGTATT
>3.177_C1
GGAATCATATTTTTTATTCAAATTATAACTGGTGTATTTTTAGCAAGTCGATATACACCA
GATGTTTCATATGCATATTATAGTATACAACACATTTTAAGAGAATTATGGAGTGGATGG
TGTTTTAGATATATGCATGCAACAGGTGCTTCTCTTGTATTTTTATTAACATATTTACAT
ATTTTAAGAGGATTAAATTATTCATATATGTATTTACCATTATCATGGATATCCGGATTG
ATTTTATTTATGATATTCATTGTAACTGCTTTCGTTGGTTATGTTTTACCATGGGGTCAA
ATGAGTTATTGGGGTGCAACAGTAATTACTAACTTACTATCCTCTATTCCAGTAGCAGTT
ATTTGGATATGTGGAGGATATACTGTGAGTGATCCTACAATAAAACGATTTTTTGTTTTA
CATTTTATATTACCATTTATTGGATTATGTATTGTATTTATACATATATTTTTCTTGCAT
TTACATGGTAGCACAAATCCTTTAGGGTATGATACAGCATTAAAAATACCCTTTTATCCA
AATCTATTAAGTCTTGATGTTAAAGGATTTAATAATGTAATCATTTTATTTCTAATACAA
AGTTTATTTGGAATTATACCTTTATCACATCCTGATAATGCTATTGTAGTAAATACATAT
GTTACTCCATCTCAAATAGTACCTGAATGGTACTTTCTACCATTTTATGCAATGTTAAAA
ACTGTTCCAAGTAAACCAGCTGGTTTAGTAATTGTATT
>5.3A_C1
GGAATCATATTTTTTATTCAAATTATAACTGGTGTATTTTTAGCAAGTCGATATACACCA
GATGTTTCATATGCATATTATAGTATACAACACATTTTAAGAGAATTATGGAGTGGATGG
TGTTTTAGATATATGCATGCAACAGGTGCTTCTCTTGTATTTTTATTAACATATTTACAT
ATTTTAAGAGGATTAAATTATTCATATATGTATTTACCATTATCATGGATATCCGGATTG
ATTTTATTTATGATATTCATTGTAACTGCTTTCGTTGGTTATGTTTTACCATGGGGTCAA
ATGAATTATTGGGGTGCAACAGTAATTACTAACTTACTATCCTCTATTCCAGTAGCAGTT
ATTTGGATATGTGGAGGATATACTGTGAGTGATCCTACAATAAAACGATTTTTTGTTTTA
CATTTTATATTACCATTTATTGGATTATGTATTGTATTTATACATATATTTTTCTTGCAT
TTACATGGTAGCACAAATCCTTTAGGGTATGATACAGCATTAAAAATACCCTTTTATCCA
AATCTATTAAGTCTTGATGTTAAAGGATTTAATAATGTAATCATTTTATTTCTAATACAA
AGTTTATTTGGAATTATACCTTTATCACATCCTGATAATGCTATTGTAGTAAATACATAT
GTTACTCCATCTCAAATAGTACCTGAATGGTACTTTCTACCATTTTATGCAATGTTAAAA
ACTGTTCCAAGTAAACCAGCTGGTTTAGTAATTGTATT
>6.5A_C1
GGAATCATATTTTTTATTCAAATTATAACTGGTGTATTTTTAGCAAGTCGATATACACCA
GATGTTTCATATGCATATTATAGTATACAACACATTTTAAGAGAATTATGGAGTGGATGG
TGTTTTAGATATATGCATGCAACAGGTGCTTCTCTTGTATTTTTATTAACATATTTACAT
ATTTTAAGAGGATTAAATTATTCATATATGTATTTACCATTATCATGGATATCCGGATTG
ATTTTATTTATGATATTCATTGTAACTGCTTTCGTTGGTTATGTTTTACCATGGGGTCAA
ATGAGTTATTGGGGTGCAACAGTAATTACTAACTTACTATCCTCTATTCCAGTAGCAGTT
ATTTGGATATGTGGAGGATATACTGTGAGTGATCCTACAATAAAACGATTTTTTGTTTTA
CATTTTATATTACCATTTATTGGATTATGTATTGTATTTATACATATATTTTTCTTGCAT
TTACATGGTAGCACAAATCCTTTAGGGTATGATACAGCATTAAAAATACCCTTTTATCCA
AATCTATTAAGTCTTGATGTTAAAGGATTTAATAATGTAATCATTTTATTTCTAATACAA
AGTTTATTTGGAATTATACCTTTATCACATCCTGATAATGCTATTGTAGTAAATACATAT
GTTACTCCATCTCAAATAGTACCTGAATGGTACTTTCTACCATTTTATGCAATGTTAAAA
ACTGTTCCAAGTAAACCAGCTGGTTTAGTAATTGTATT
>7.9A_C1
GGAATCATATTTTTTATTCAAATTATAACTGGTGTATTTTTAGCAAGTCGATATACACCA
GATGTTTCATATGCATATTATAGTATACAACACATTTTAAGAGAATTATGGAGTGGATGG
TGTTTTAGATATATGCATGCAACAGGTGCTTCTCTTGTATTTTTATTAACATATTTACAT
ATTTTAAGAGGATTAAATTATTCATATATGTATTTACCATTATCATGGATATCCGGATTG
ATTTTATTTATGATATTCATTGTAACTGCTTTCGTTGGTTATGTTTTACCATGGGGTCAA
ATGAGTTATTGGGGTGCAACAGTAATTACTAACTTACTATCCTCTATTCCAGTAGCAGTT
ATTTGGATATGTGGAGGATATACTGTGAGTGATCCTACAATAAAACGATTTTTTGTTTTA
CATTTTATATTACCATTTATTGGATTATGTATTGTATTTATACATATATTTTTCTTGCAT
TTACATGGTAGCACAAATCCTTTAGGGTATGATACAGCATTAAAAATACCCTTTTATCCA
AATCTATTAAGTCTTGATGTTAAAGGATTTAATAATGTAATCATTTTATTTCTAATACAA
AGTTTATTTGGAATTATACCTTTATCACATCCTGATAATGCTATTGTAGTAAATACATAT
GTTACTCCATCTCAAATAGTACCTGAATGGTACTTTCTACCATTTTATGCAATGTTAAAA
ACTGTTCCAAGTAAACCAGCTGGTTTAGTAATTGTATT
>8.21_C1
GGAATCATATTTTTTATTCAAATTATAACTGGTGTATTTTTAGCAAGTCGATATACACCA
GATGTTTCATATGCATATTATAGTATACAACACATTTTAAGAGAATTATGGAGTGGATGG
TGTTTTAGATATATGCATGCAACAGGTGCTTCTCTTGTATTTTTATTAACATATTTACAT
ATTTTAAGAGGATTAAATTATTCATATATGTATTTACCATTATCATGGATATCCGGATTG
ATTTTATTTATGATATTCATTGTAACTGCTTTCGTTGGTTATGTTTTACCATGGGGTCAA
ATGAGTTATTGGGGTGCAACAGTAATTACTAACTTACTATCCTCTATTCCAGTAGCAGTT
ATTTGGATATGTGGAGGATATACTGTGAGTGATCCTACAATAAAACGATTTTTTGTTTTA
CATTTTATATTACCATTTATTGGATTATGTATTGTATTTATACATATATTTTTCTTGCAT
TTACATGGTAGCACAAATCCTTTAGGGTATGATACAGCATTAAAAATACCCTTTTATCCA
AATCTATTAAGTCTTGATGTTAAAGGATTTAATAATGTAATCATTTTATTTCTAATACAA
AGTTTATTTGGAATTATACCTTTATCACATCCTGATAATGCTATTGTAGTAAATACATAT
GTTACTCCATCTCAAATAGTACCTGAATGGTACTTTCTACCATTTTATGCAATGTTAAAA
ACTGTTCCAAGTAAACCAGCTGGTTTAGTAATTGTATT
>11.45_C1
GGAATCATATTTTTTATTCAAATTATAACTGGTGTATTTTTAGCAAGTCGATATACACCA
GATGTTTCATATGCATATTATAGTATACAACACATTTTAAGAGAATTATGGAGTGGATGG
TGTTTTAGATATATGCATGCAACAGGTGCTTCTCTTGTATTTTTATTAACATATTTACAT
ATTTTAAGAGGATTAAATTATTCATATATGTATTTACCATTATCATGGATATCCGGATTG
ATTTTATTTATGATATTCATTGTAACTGCTTTCGTTGGTTATGTTTTACCATGGGGTCAA
ATGAGTTATTGGGGTGCAACAGTAATTACTAACTTACTATCCTCTATTCCAGTAGCAGTT
ATTTGGATATGTGGAGGATATACTGTGAGTGATCCTACAATAAAACGATTTTTTGTTTTA
CATTTTATATTACCATTTATTGGATTATGTATTGTATTTATACATATATTTTTCTTGCAT
TTACATGGTAGCACAAATCCTTTAGGGTATGATACAGCATTAAAAATACCCTTTTATCCA
AATCTATTAAGTCTTGATGTTAAAGGATTTAATAATGTAATCATTTTATTTCTAATACAA
AGTTTATTTGGAATTATACCTTTATCACATCCTGATAATGCTATTGTAGTAAATACATAT
GTTACTCCATCTCAAATAGTACCTGAATGGTACTTTCTACCATTTTATGCAATGTTAAAA
ACTGTTCCAAGTAAACCAGCTGGTTTAGTAATTGTATT
>12.32A_C2
GGAATTATATTTTTTGTTCAAATTATTACTGGTGTATTTTTAGCAAGTCGTTATACACCA
GATGTTTCATACGCATACTATAGTATACAACACATTTTAAGAGAGCTATGGAGTGGATGG
GCTTTTAGATATATGCATGCAACAGGTGCATCTCTTGTCTTTTTATTAACATATTTACAT
ATTTTAAGAGGATTAAATTACTCATACATGTACTTACCATTATCCTGGATATCAGGATTA
ATTTTATTTATGATATTTATTGTAACAGCTTTTGTTGGTTACGTACTACCATGGGGACAA
ATGAGCTATTGGGGTGCAACAGTAATTACTAATTTGTTATCTTCCATTCCAGTAGCAGTT
ATTTGGATATGTGGAGGTTATACAGTTAGTGATCCTACAATAAAACGATTTTTCGTTTTA
CACTTTATTTTACCATTTATTGGATTATGTATCGTATTTATTCATATATTTTTCTTACAT
ATACATGGTAGCACAAATCCATTAGGGTATGATACAGCACTAAAAATACCCTTCTATCCA
AATCTATTAAGTCTTGATGTTAAAGGATTTAATAATGTTATTATTTTATTTTTAATTCAA
AGTTTATTTGGGATAATACCTTTATCCCATCCTGATAATGCTATTATAGTAAATACATAC
GTTACTCCGTCTCAAATTGTTCCTGAATGGTATTTTTTACCATTTTATGCAATGTTAAAA
ACAGTTCCTAGTAAACCGGCAGGGTTAGTTATTGTATT
>13.36_C2
GGAATTATATTTTTTGTTCAAATTATTACTGGTGTATTTTTAGCAAGTCGTTATACACCA
GATGTTTCATACGCATACTATAGTATACAACACATTTTAAGAGAGCTATGGAGTGGATGG
GCTTTTAGATATATGCATGCAACAGGTGCATCTCTTGTCTTTTTATTAACATATTTACAT
ATTTTAAGAGGATTAAATTACTCATACATGTACTTACCATTATCCTGGATATCAGGATTA
ATTTTATTTATGATATTTATTGTAACAGCTTTTGTTGGTTACGTACTACCATGGGGACAA
ATGAGCTATTGGGGTGCAACAGTAATTACTAATTTGTTATCTTCCATTCCAGTAGCAGTT
ATTTGGATATGTGGAGGTTATACAGTTAGTGATCCTACAATAAAACGATTTTTCGTTTTA
CACTTTATTTTACCATTTATTGGATTATGTATCGTATTTATTCATATATTTTTCTTACAT
ATACATGGTAGCACAAATCCTTTAGGGTATGATACAGCACTAAAAATACCCTTCTATCCA
AATCTATTAAGTCTTGATGTTAAAGGATTTAATAATGTTATTATTTTATTTTTAATTCAA
AGTTTATTTGGGATAATACCTTTATCCCATCCTGATAATGCTATTATAGTAAATACATAC
GTTACTCCGTCTCAAATTGTTCCTGAATGGTATTTTTTACCATTTTATGCAATGTTAAAA
ACAGTTCCTAGTAAACCGGCAGGGTTAGTTATTGTATT
>14.90_C2
GGAATTATATTTTTTGTTCAAATTATTACTGGTGTATTTTTAGCAAGTCGTTATACACCA
GATGTTTCATACGCATACTATAGTATACAACACATTTTAAGAGAGCTATGGAGTGGATGG
GCTTTTAGATATATGCATGCAACAGGTGCATCTCTTGTCTTTTTATTAACATATTTACAT
ATTTTAAGAGGATTAAATTACTCATACATGTATTTACCATTATCCTGGATATCAGGATTA
ATTTTATTTATGATATTTATTGTAACAGCTTTTGTTGGTTACGTACTACCATGGGGACAA
ATGAGCTATTGGGGTGCAACAGTAATTACTAATTTGTTATCTTCCATTCCAGTAGCAGTT
ATTTGGATATGTGGAGGTTATACAGTTAGTGATCCTACAATAAAACGATTTTTCGTTTTA
CACTTTATTTTACCATTTATTGGATTATGTATCGTATTTATTCATATATTTTTCCTACAT
CTACATGGTAGCACAAATCCACTAGGGTATGATACAGCACTAAAAATACCCTTCTATCCA
AATCTATTAAGTCTTGATGTTAAAGGATTTAATAATGTTATTATTTTATTTTTAATTCAA
AGTTTATTTGGGATAATACCTTTATCCCATCCAGATAATGCTATTATAGTAAATACATAC
GTTACTCCGTCTCAAATTGTTCCTGAATGGTATTTTTTACCATTTTATGCAATGTTAAAA
ACAGTTCCTAGTAAACCGGCAGGGTTAGTTATTGTATT
>15.93_C2
GGAATTATATTTTTTGTTCAAATTATTACTGGTGTATTTTTAGCAAGTCGTTATACACCA
GATGTTTCATACGCATACTATAGTATACAACACATTTTAAGAGAGCTATGGAGTGGATGG
GCTTTTAGATATATGCATGCAACAGGTGCATCTCTTGTCTTTTTATTAACATATTTACAT
ATTTTAAGAGGATTAAATTACTCATACATGTACTTACCATTATCCTGGATATCAGGATTA
ATTTTATTTATGATATTTATTGTAACAGCTTTTGTTGGTTACGTACTACCATGGGGACAA
ATGAGCTATTGGGGTGCAACAGTAATTACTAATTTGTTATCTTCCATTCCAGTAGCAGTT
ATTTGGATATGTGGAGGTTATACAGTTAGTGATCCTACAATAAAACGATTTTTCGTTTTA
CACTTTATTTTACCATTTATTGGATTATGTATCGTATTTATTCATATATTTTTCTTACAT
ATACATGGTAGCACAAATCCATTAGGGTATGATACAGCACTAAAAATACCCTTCTATCCA
AATCTATTAAGTCTTGATGTTAAAGGATTTAATAATGTTATTATTTTATTTTTAATTCAA
AGTTTATTTGGGATAATACCTTTATCCCATCCTGATAATGCTATTATAGTAAATACATAC
GTTACTCCGTCTCAAATTGTTCCTGAATGGTATTTTTTACCATTTTATGCAATGTTAAAA
ACAGTTCCTAGTAAACCGGCAGGGTTAGTTATTGTATT
>16.105_C2
GGAATTATATTTTTTGTTCAAATTATTACTGGTGTATTTTTAGCAAGTCGTTATACACCA
GATGTTTCATACGCATACTATAGTATACAACACATTTTAAGAGAGCTATGGAGTGGATGG
GCTTTTAGATATATGCATGCAACAGGTGCATCTCTTGTCTTTTTATTAACATATTTACAT
ATTTTAAGAGGATTAAATTACTCATACATGTACTTACCATTATCCTGGATATCAGGATTA
ATTTTATTTATGATATTTATTGTAACAGCTTTTGTTGGTTACGTACTACCATGGGGACAA
ATGAGCTATTGGGGTGCAACTGTAATTACTAATTTGTTATCTTCCATTCCAGTAGCAGTT
ATTTGGACCTGTGGAGGTTATACAGTTAGTGATCCTACAATAAAACGATTTTTCGTTTTA
CACTTTATTTTACCATTTATTGGATTATGTATCGTATTTATTCATATATTTTTCTTACAT
ATACATGGTAGCACAAATCCTTTAGGGTATGATACAGCACTAAAAATACCCTTCTATCCA
AATCTATTAAGTCTTGATGTTAAAGGATTTAATAATGTTATTATTTTATTTTTAATTCAA
AGTTTATTTGGGATAATACCTTTATCCCATCCTGATAATGCTATTATAGTAAATACATAC
GTTACTCCGTCTCAAATTGTTCCTGAATGGTATTTTTTACCATTTTATGCAATGTTAAAA
ACAGTTCCTAGTAAACCGGCAGGGTTAGTTATTGTATT
>17.167_C2
GGAATCATATTTTTTATTCAAATTATAACTGGTGTATTTTTAGCAAGTCGATATACACCA
GATGTTTCATATGCATATTATAGTATACAACACATTTTAAGAGAATTATGGAGTGGATGG
TGTTTTAGATATATGCATGCAACAGGTGCTTCTCTTGTATTTTTATTAACATATTTACAT
ATTTTAAGAGGATTAAATTATTCATATATGTATTTACCATTATCATGGATATCCGGATTG
ATTTTATTTATGATATTCATTGTAACTGCTTTCGTTGGTTATGTTTTACCATGGGGTCAA
ATGAGTTATTGGGGTGCAACAGTAATTACTAACTTATTATCCTCTATTCCAGTAGCAGTT
ATTTGGATATGTGGAGGATATACTGTGAGTGATCCTACAATAAAACGATTTTTTGTTTTA
CATTTTATATTACCATTTATTGGATTATGTATTGTATTTATACATATATTTTTCTTGCAT
TTACATGGTAGCACAAATCCTTTAGGGTATGATACAGCATTAAAAATACCCTTTTATCCA
AATCTATTAAGTCTTGATGTTAAAGGATTTAATAATGTAATCATTTTATTTCTAATACAA
AGTTTATTTGGAATTATACCTTTATCACATCCTGATAATGCTATTGTAGTAAATACATAC
GTTACTCCATCTCAAATAGTACCTGAATGGTACTTTCTACCATTTTATGCAATGTTAAAA
ACTGTTCCAAGTAAACCAGCTGGTTTAGTAATTGTATT
>18.178_C2
GGAATTATATTTTTTGTTCAAATTATTACTGGTGTATTTTTAGCAAGTCGTTATACACCA
GATGTTACATACGCATACTATAGTATACAACACATTTTAAGAGAGCTATGGAGTGGATGG
GCTTTTAGATATATGCATGCAACAGGTGCATCTCTTGTCTTTTTATTAACATATTTACAT
ATTTTAAGAGGATTAAATTACTCATACATGTACTTACCATTATCCTGGATATCAGGATTA
ATTTTATTTATGATATTTATTGTAACAGCTTTTGTTGGTTACGTACTACCATGGGGACAA
ATGAGCTATTGGGGTGCAACAGTAATTACTAATTTGTTATCTTCCATTCCAGTAGCAGTT
ATTTGGATATGTGGAGGTTATACAGTTAGTGATCCTACAATAAAACGATTTTTCGTTTTA
CACTTTATTTTACCATTTATTGGATTATGTATCGTATTTATTCATATATTTTTCCTACAT
CTACATGGTAGCACAAATCCATTAGGGTATGATACAGCACTAAAAATACCCTTCTATCCA
AATCTATTAAGTCTTGATGTTAAAGGATTTAATAATATTATTATTTTATTTTTAATTCAA
AGTTTATTTGGGATAATACCTTTATCCCATCCAGATAATGCTATTATAGTAAATACATAC
GTTACTCCGTCTCAAATTGTTCCTGAATGGTATTTTTTACCATTTTATGCAATGTTAAAA
ACAGTTCCTAGTAAACCGGCAGGGTTAGTTATTGTATT
>19.188_C2
GGAATTATATTTTTTGTTCAAATTATTACTGGTGTATTTTTAGCAAGTCGTTATACACCA
GATGTTTCATACGCATACTATAGTATACAACACATTTTAAGAGAGCTATGGAGTGGATGG
GCTTTTAGATATATGCATGCAACAGGTGCATCTCTTGTCTTTTTATTAACATATTTACAT
ATTTTAAGAGGATTAAATTACTCATACATGTACTTACCATTATCCTGGATATCAGGATTA
ATTTTATTTATGATATTTATTGTAACAGCTTTTGTTGGTTACGTACTACCATGGGGACAA
ATGAGCTATTGGGGTGCAACAGTAATTACTAATTTGTTATCTTCCATTCCAGTAGCAGTT
ATTTGGATATGTGGAGGTTATACAGTTAGTGATCCTACAATAAAACGATTTTTCGTTTTA
CACTTTATTTTACCATTTATTGGATTATGTATCGTATTTATTCATATATTTTTCTTACAT
ATACATGGTAGCACAAATCCATTAGGGTATGATACAGCACTAAAAATACCCTTCTATCCA
AATCTATTAAGTCTTGATGTTAAAGGATTTAATAATGTTATTATTTTATTTTTAATTCAA
AGTTTATTTGGGATAATACCTTTATCCCATCCTGATAATGCTATTATAGTAAATACATAC
GTTACTCCGTCTCAAATTGTTCCTGAATGGTATTTTTTACCATTTTATGCAATGTTAAAA
ACAGTTCCTAGTAAACCGGCAGGGTTAGTTATTGTATT
>20.7A_C2
GGAATTATATTTTTTGTTCAAATTATTACTGGTGTATTTTTAGCAAGTCGTTATACACCA
GATGTTTCATACGCATACTATAGTATACAACACATTTTAAGAGAGCTATGGAGTGGATGG
GCTTTTAGATATATGCATGCAACAGGTGCATCTCTTGTCTTTTTATTAACATATTTACAT
ATTTTAAGAGGATTAAATTACTCATACATGTACTTACCATTATCCTGGATATCAGGATTA
ATTTTATTTATGATATTTATTGTAACAGCTTTTGTTGGTTACGTACTACCATGGGGACAA
ATGAGCTATTGGGGTGCAACAGTAATTACTAATTTGTTATCTTCCATTCCAGTAGCAGTT
ATTTGGATATGTGGAGGTTATACAGTTAGTGATCCTACAATAAAACGATTTTTCGTTTTA
CACTTTATTTTACCATTTATTGGATTATGTATCGTATTTATTCATATATTTTTCTTACAT
ATACATGGTAGCACAAATCCATTAGGGTATGATACAGCACTAAAAATACCCTTCTATCCA
AATCTATTAAGTCTTGATGTTAAAGGATTTAATAATGTTATTATTTTATTTTTAATTCAA
AGTTTATTTGGGATAATACCTTTATCCCATCCTGATAATGCTATTATAGTAAATACATAC
GTTACTCCGTCTCAAATTGTTCCTGAATGGTATTTTTTACCATTTTATGCAATGTTAAAA
ACAGTTCCTAGTAAACCGGCAGGGTTAGTTATTGTATT
>21.72_C3
GGAATAATATTTTTTATTCAAATCATAACTGGTGTATTTTTAGCAAGTCGTTATACACCA
GATGTTTCATATGCATATTATAGTATACAACACATTTTAAGAGAATTATGGAGTGGATGG
TGTTTTAGATATATGCATGCAACAGGTGCTTCTCTTGTATTTTTATTAACATATTTACAT
ATTTTGAGAGGATTAAATTATTCCTATATGTATTTACCATTATCATGGATATCAGGATTA
ATTTTATTTATGATATTTATTGTAACTGCTTTCGTAGGTTACGTTTTACCATGGGGTCAA
ATGAGTTATTGGGGTGCAACAGTAATTACTAACTTATTATCCTCTATTCCAGTAGCAGTT
ATTTGGATATGCGGAGGATATACTGTAAGTGATCCTACAATAAAACGATTTTTTGTTTTA
CATTTTATCTTACCATTTATTGGATTATGTATTGTATTTATACATATATTTTTCTTACAT
TTACATGGTAGCACAAATCCTTTAGGGTATGATACAGCATTAAAAATACCCTTTTATCCA
AATCTATTAAGTCTTGACGTCAAAGGATTTAATAATGTAATAATTTTATTTATAATTCAA
AGTTTATTTGGAATTATACCTTTATCACATCCAGATAATGCTATTGTAGTAAATACATAC
GTTACTCCATCTCAAATAGTACCAGAATGGTACTTTCTACCATTTTATGCAATGTTAAAA
ACTGTTCCAAGTAAACCAGCAGGTTTAGTAATTGTATT
>22.149_C3
GGAATAATATTTTTTATTCAAATCATAACTGGTGTATTTTTAGCAAGTCGTTATACACCA
GATGTTTCATATGCATATTATAGTATACAACACATTTTAAGAGAATTATGGAGTGGATGG
TGTTTTAGATATATGCATGCAACAGGTGCTTCTCTTGTATTTTTATTAACATATTTACAT
ATTTTGAGAGGATTAAATTATTCCTATATGTATTTACCATTATCATGGATATCAGGATTA
ATTTTATTTATGATATTTATTGTAACTGCTTTCGTAGGTTACGTTTTACCATGGGGTCAA
ATGAGTTATTGGGGTGCAACAGTAATTACTAACTTATTATCCTCTATTCCAGTAGCAGTT
ATTTGGATATGCGGAGGATATACTGTAAGTGATCCTACAATAAAACGATTTTTTGTTTTA
CATTTTATCTTACCATTTATTGGATTATGTATTGTATTTATACATATATTTTTCTTACAT
TTACATGGTAGCACAAATCCTTTAGGGTATGATACAGCATTAAAAATACCCTTTTATCCA
AATCTATTAAGTCTTGACGTCAAAGGATTTAATAATGTAATAATTTTATTTATAATTCAA
AGTTTATTTGGAATTATACCTTTATCACATCCAGATAATGCTATTGTAGTAAATACATAC
GTTACTCCATCTCAAATAGTACCAGAATGGTACTTTCTACCATTTTATGCAATGTTAAAA
ACTGTTCCAAGTAAACCAGCAGGTTTAGTAATTGTATT
>HM234997
GGAATTATATTTTTTGTTCAAATAATTACTGGTGTATTTTTAGCAAGTCGTTATACACCA
GATGTTTCATACGCATACTATAGTATACAACACATTTTAAGAGAGCTATGGAGTGGATGG
GCTTTTAGATATATGCATGCAACAGGTGCATCTCTTGTATTTTTATTAACATATTTACAT
ATTTTAAGAGGATTAAATTACTCATACATGTACTTACCATTATCATGGATATCAGGATTA
ATTTTATTTATGATATTTATTGTAACAGCTTTTGTTGGTTACGTACTACCATGGGGACAA
ATGAGCTATTGGGGTGCAACAGTAATTACTAATTTGTTATCTTCCATTCCAGTAGCTGTT
ATTTGGATATGTGGAGGTTATACAGTCAGTGATCCTACAATAAAACGATTTTTCGTTTTA
CACTTTATTTTACCATTTATTGGATTATGTATCGTATTTATACATATATTTTTCTTACAT
CTACATGGTAGCACTAATCCATTAGGGTATGATACAGCATTAAAAATACCCTTCTATCCA
AATCTATTAAGTCTTGATGTTAAAGGATTTAATAATATTATTATTTTATTCTTAATTCAA
AGTTTATTTGGAATAATACCTTTATCACATCCAGATAATGCTATTATAGTAAATACATAC
GTTACTCCGTCTCAAATTGTTCCTGAATGGTATTTTTTACCATTTTATGCAATGTTAAAA
ACAGTTCCTAGTAAACCGGCTGGGTTAGTTATTGTATT
>HM235083
TTTAATTAATTACCCATGTCCATTGAATATCAATTTTTTATGGAATTATGGATTCCTTTTAGGAATTATA
TTTTTTGTTCAAATAATTACTGGTGTATTTTTAGCAAGTCGTTATACACCAGATGTTTCATACGCATACT
ATAGTATACAACACATTTTAAGAGAGCTATGGAGTGGATGGGCTTTTAGATATATGCATGCAACAGGTGC
ATCTCTTGTATTTTTATTAACATATTTACATATTTTAAGAGGATTAAATTACTCATACATGTACTTACCA
TTATCATGGATATCAGGATTAATTTTATTTATGATATTTATTGTAACAGCTTTTGTTGGTTACGTACTAC
CATGGGGACAAATGAGCTATTGGGGTGCAACAGTAATTACTAATTTGTTATCTTCCATTCCAGTAGCTGT
TATTTGGATATGTGGAGGTTATACAGTCAGTGATCCTACAATAAAACGATTTTTCGTTTTACACTTTATT
TTACCATTTATTGGATTATGTATCGTATTTATACATATATTTTTCTTACATCTACATGGTAGCACTAATC
CATTAGGGTATGATACAGCATTAAAAATACCCTTCTATCCAAATCTATTAAGTCTTGATGTTAAAGGATT
TAATAATATTATTATTTTATTCTTAATTCAAAGTTTATTTGGAATAATACCTTTATCACATCCAGATAAT
GCTATTATAGTAAATACATACGTTACTCCGTCTCAAATTGTTCCTGAATGGTATTTTTTACCATTTTATG
CAATGTTAAAAACAGTTCCTAGTAAACCGGCTGGGTTAGTTATTGTATTATTATCATTACAATTACTATT
CTTATTAGCTGAACAAAGAAGTTTAACAACTATAATACAATTTAAAATGATTTTCGGTGCTAGAGATTAT
TCTGTTCCTATTATATGGTTAATGTGTGCATTCTATGCTTTATTAT
>HM235086
GGAATTATATTTTTTGTTCAAATAATTACTGGTGTATTTTTAGCAAGTCGTTATACACCA
GATGTTTCATACGCATACTATAGTATACAACACATTTTAAGAGAGCTATGGAGTGGATGG
GCTTTTAGATATATGCATGCAACAGGTGCATCTCTTGTATTTTTATTAACATATTTACAT
ATTTTAAGAGGATTAAATTACTCATACATGTACTTACCATTATCATGGATATCAGGATTA
ATTTTATTTATGATATTTATTGTAACAGCTTTTGTTGGTTACGTACTACCATGGGGACAA
ATGAGCTATTGGGGTGCAACAGTAATTACTAATTTGTTATCTTCCATTCCAGTAGCTGTT
ATTTGGATATGTGGAGGTTATACAGTCAGTGATCCTACAATAAAACGATTTTTCGTTTTA
CACTTTATTTTACCATTTATTGGATTATGTATCGTATTTATACATATATTTTTCTTACAT
CTACATGGTAGCACTAATCCATTAGGGTATGATACAGCATTAAAAATACCCTTCTATCCA
AATCTATTAAGTCTTGATGTTAAAGGATTTAATAATATTATTATTTTATTCTTAATTCAA
AGTTTATTTGGAATAATACCTTTATCACATCCAGATAATGCTATTATAGTAAATACATAC
GTTACTCCGTCTCAAATTGTTCCTGAATGGTATTTTTTACCATTTTATGCAATGTTAAAA
ACAGTTCCTAGTAAACCGGCTGGGTTAGTTATTGTATT
>HM235088
GGAATTATATTTTTTGTTCAAATAATTACTGGTGTATTTTTAGCAAGTCGTTATACACCA
GATGTTTCATACGCATACTATAGTATACAACACATTTTAAGAGAGCTATGGAGTGGATGG
GCTTTTAGATATATGCATGCAACAGGTGCATCTCTTGTATTTTTATTAACATATTTACAT
ATTTTAAGAGGATTAAATTACTCATACATGTACTTACCATTATCATGGATATCAGGATTA
ATTTTATTTATGATATTTATTGTAACAGCTTTTGTTGGTTACGTACTACCATGGGGACAA
ATGAGCTATTGGGGTGCAACAGTAATTACTAATTTGTTATCTTCCATTCCAGTAGCTGTT
ATTTGGATATGTGGAGGTTATACAGTCAGTGATCCTACAATAAAACGATTTTTCGTTTTA
CACTTTATTTTACCATTTATTGGATTATGTATCGTATTTATACATATATTTTTCTTACAT
CTACATGGTAGCACTAATCCATTAGGGTATGATACAGCATTAAAAATACCCTTCTATCCA
AATCTATTAAGTCTTGATGTTAAAGGATTTAATAATATTATTATTTTATTCTTAATTCAA
AGTTTATTTGGAATAATACCTTTATCACATCCAGATAATGCTATTATAGTAAATACATAC
GTTACTCCGTCTCAAATTGTTCCTGAATGGTATTTTTTACCATTTTATGCAATGTTAAAA
ACAGTTCCTAGTAAACCGGCTGGGTTAGTTATTGTATT
>HM235112
GGAATTATATTTTTTGTTCAAATAATTACTGGTGTATTTTTAGCAAGTCGTTATACACCA
GATGTTTCATACGCATACTATAGTATACAACACATTTTAAGAGAGCTATGGAGTGGATGG
GCTTTTAGATATATGCATGCAACAGGTGCATCTCTTGTATTTTTATTAACATATTTACAT
ATTTTAAGAGGATTAAATTACTCATACATGTACTTACCATTATCATGGATATCAGGATTA
ATTTTATTTATGATATTTATTGTAACAGCTTTTGTTGGTTACGTACTACCATGGGGACAA
ATGAGCTATTGGGGTGCAACAGTAATTACTAATTTGTTATCTTCCATTCCAGTAGCTGTT
ATTTGGATATGTGGAGGTTATACAGTCAGTGATCCTACAATAAAACGATTTTTCGTTTTA
CACTTTATTTTACCATTTATTGGATTATGTATCGTATTTATACATATATTTTTCTTACAT
CTACATGGTAGCACTAATCCATTAGGGTATGATACAGCATTAAAAATACCCTTCTATCCA
AATCTATTAAGTCTTGATGTTAAAGGATTTAATAATATTATTATTTTATTCTTAATTCAA
AGTTTATTTGGAATAATACCTTTATCACATCCAGATAATGCTATTATAGTAAATACATAC
GTTACTCCGTCTCAAATTGTTCCTGAATGGTATTTTTTACCATTTTATGCAATGTTAAAA
ACAGTTCCTAGTAAACCGGCTGGGTTAGTTATTGTATT
>HM235113
GGAATTATATTTTTTGTTCAAATAATTACTGGTGTATTTTTAGCAAGTCGTTATACACCA
GATGTTTCATACGCATACTATAGTATACAACACATTTTAAGAGAGCTATGGAGTGGATGG
GCTTTTAGATATATGCATGCAACAGGTGCATCTCTTGTATTTTTATTAACATATTTACAT
ATTTTAAGAGGATTAAATTACTCATACATGTACTTACCATTATCATGGATATCAGGATTA
ATTTTATTTATGATATTTATTGTAACAGCTTTTGTTGGTTACGTACTACCATGGGGACAA
ATGAGCTATTGGGGTGCAACAGTAATTACTAATTTGTTATCTTCCATTCCAGTAGCTGTT
ATTTGGATATGTGGAGGTTATACAGTCAGTGATCCTACAATAAAACGATTTTTCGTTTTA
CACTTTATTTTACCATTTATTGGATTATGTATCGTATTTATACATATATTTTTCTTACAT
CTACATGGTAGCACTAATCCATTAGGGTATGATACAGCATTAAAAATACCCTTCTATCCA
AATCTATTAAGTCTTGATGTTAAAGGATTTAATAATATTATTATTTTATTCTTAATTCAA
AGTTTATTTGGAATAATACCTTTATCACATCCAGATAATGCTATTATAGTAAATACATAC
GTTACTCCGTCTCAAATTGTTCCTGAATGGTATTTTTTACCATTTTATGCAATGTTAAAA
ACAGTTCCTAGTAAACCGGCTGGGTTAGTTATTGTATT
>>HM235114
GGAATTATATTTTTTGTTCAAATAATTACTGGTGTATTTTTAGCAAGTCGTTATACACCA
GATGTTTCATACGCATACTATAGTATACAACACATTTTAAGAGAGCTATGGAGTGGATGG
GCTTTTAGATATATGCATGCAACAGGTGCATCTCTTGTATTTTTATTAACATATTTACAT
ATTTTAAGAGGATTAAATTACTCATACATGTACTTACCATTATCATGGATATCAGGATTA
ATTTTATTTATGATATTTATTGTAACAGCTTTTGTTGGTTACGTACTACCATGGGGACAA
ATGAGCTATTGGGGTGCAACAGTAATTACTAATTTGTTATCTTCCATTCCAGTAGCTGTT
ATTTGGATATGTGGAGGTTATACAGTCAGTGATCCTACAATAAAACGATTTTTCGTTTTA
CACTTTATTTTACCATTTATTGGATTATGTATCGTATTTATACATATATTTTTCTTACAT
CTACATGGTAGCACTAATCCATTAGGGTATGATACAGCATTAAAAATACCCTTCTATCCA
AATCTATTAAGTCTTGATGTTAAAGGATTTAATAATATTATTATTTTATTCTTAATTCAA
AGTTTATTTGGAATAATACCTTTATCACATCCAGATAATGCTATTATAGTAAATACATAC
GTTACTCCGTCTCAAATTGTTCCTGAATGGTATTTTTTACCATTTTATGCAATGTTAAAA
ACAGTTCCTAGTAAACCGGCTGGGTTAGTTATTGTATT
>HM235280
GGAATTATATTTTTTGTTCAAATAATTACTGGTGTATTTTTAGCAAGTCGTTATACACCA
GATGTTTCATACGCATACTATAGTATACAACACATTTTAAGAGAGCTATGGAGTGGATGG
GCTTTTAGATATATGCATGCAACAGGTGCATCTCTTGTATTTTTATTAACATATTTACAT
ATTTTAAGAGGATTAAATTACTCATACATGTACTTACCATTATCATGGATATCAGGATTA
ATTTTATTTATGATATTTATTGTAACAGCTTTTGTTGGTTACGTACTACCATGGGGACAA
ATGAGCTATTGGGGTGCAACAGTAATTACTAATTTGTTATCTTCCATTCCAGTAGCTGTT
ATTTGGATATGTGGAGGTTATACAGTCAGTGATCCTACAATAAAACGATTTTTCGTTTTA
CACTTTATTTTACCATTTATTGGATTATGTATCGTATTTATACATATATTTTTCTTACAT
CTACATGGTAGCACTAATCCATTAGGGTATGATACAGCATTAAAAATACCCTTCTATCCA
AATCTATTAAGTCTTGATGTTAAAGGATTTAATAATATTATTATTTTATTCTTAATTCAA
AGTTTATTTGGAATAATACCTTTATCACATCCAGATAATGCTATTATAGTAAATACATAC
GTTACTCCGTCTCAAATTGTTCCTGAATGGTATTTTTTACCATTTTATGCAATGTTAAAA
ACAGTTCCTAGTAAACCGGCTGGGTTAGTTATTGTATT
>HM235309
GGAATTATATTTTTTGTTCAAATAATTACTGGTGTATTTTTAGCAAGTCGTTATACACCA
GATGTTTCATACGCATACTATAGTATACAACACATTTTAAGAGAGCTATGGAGTGGATGG
GCTTTTAGATATATGCATGCAACAGGTGCATCTCTTGTATTTTTATTAACATATTTACAT
ATTTTAAGAGGATTAAATTACTCATACATGTACTTACCATTATCATGGATATCAGGATTA
ATTTTATTTATGATATTTATTGTAACAGCTTTTGTTGGTTACGTACTACCATGGGGACAA
ATGAGCTATTGGGGTGCAACAGTAATTACTAATTTGTTATCTTCCATTCCAGTAGCTGTT
ATTTGGATATGTGGAGGTTATACAGTCAGTGATCCTACAATAAAACGATTTTTCGTTTTA
CACTTTATTTTACCATTTATTGGATTATGTATCGTATTTATACATATATTTTTCTTACAT
CTACATGGTAGCACTAATCCATTAGGGTATGATACAGCATTAAAAATACCCTTCTATCCA
AATCTATTAAGTCTTGATGTTAAAGGATTTAATAATATTATTATTTTATTCTTAATTCAA
AGTTTATTTGGAATAATACCTTTATCACATCCAGATAATGCTATTATAGTAAATACATAC
GTTACTCCGTCTCAAATTGTTCCTGAATGGTATTTTTTACCATTTTATGCAATGTTAAAA
ACAGTTCCTAGTAAACCGGCTGGGTTAGTTATTGTATT
>HM235315
GGAATTATATTTTTTGTTCAAATAATTACTGGTGTATTTTTAGCAAGTCGTTATACACCA
GATGTTTCATACGCATACTATAGTATACAACACATTTTAAGAGAGCTATGGAGTGGATGG
GCTTTTAGATATATGCATGCAACAGGTGCATCTCTTGTATTTTTATTAACATATTTACAT
ATTTTAAGAGGATTAAATTACTCATACATGTACTTACCATTATCATGGATATCAGGATTA
ATTTTATTTATGATATTTATTGTAACAGCTTTTGTTGGTTACGTACTACCATGGGGACAA
ATGAGCTATTGGGGTGCAACAGTAATTACTAATTTGTTATCTTCCATTCCAGTAGCTGTT
ATTTGGATATGTGGAGGTTATACAGTCAGTGATCCTACAATAAAACGATTTTTCGTTTTA
CACTTTATTTTACCATTTATTGGATTATGTATCGTATTTATACATATATTTTTCTTACAT
CTACATGGTAGCACTAATCCATTAGGGTATGATACAGCATTAAAAATACCCTTCTATCCA
AATCTATTAAGTCTTGATGTTAAAGGATTTAATAATATTATTATTTTATTCTTAATTCAA
AGTTTATTTGGAATAATACCTTTATCACATCCAGATAATGCTATTATAGTAAATACATAC
GTTACTCCGTCTCAAATTGTTCCTGAATGGTATTTTTTACCATTTTATGCAATGTTAAAA
ACAGTTCCTAGTAAACCGGCTGGGTTAGTTATTGTATT
>HM235348
GGAATTATATTTTTTGTTCAAATAATTACTGGTGTATTTT-AGCAAGTCGTTATACACCA
GATGTTTCATACGCATACTATAGTATACAACACATTTTAAGAGAGCTATGGAGTGGATGG
GCTTTTAGATATATGCATGCAACAGGTGCATCTCTTGTATTTTTATTAACATATTTACAT
ATTTTAAGAGGATTAAATTACTCATACATGTACTTACCATTATCATGGATATCAGGATTA
ATTTTATTTATGATATTTATTGTAACAGCTTTTGTTGGTTACGTACTACCATGGGGACAA
ATGAGCTATTGGGGTGCAACAGTAATTACTAATTTGTTATCTTCCATTCCAGTAGCTGTT
ATTTGGATATGTGGAGGTTATACAGTCAGTGATCCTACAATAAAACGATTTTTCGTTTTA
CACTTTATTTTACCATTTATTGGATTATGTATCGTATTTATACATATATTTTTCTTACAT
CTACATGGTAGCACTAATCCATTAGGGTATGATACAGCATTAAAAATACCCTTCTATCCA
AATCTATTAAGTCTTGATGTTAAAGGATTTAATAATATTATTATTTTATTCTTAATTCAA
AGTTTATTTGGAATAATACCTTTATCACATCCAGATAATGCTATTATAGTAAATACATAC
GTTACTCCGTCTCAAATTGTTCCTGAATGGTATTTTTTACCATTTTATGCAATGTTAAAA
ACAGTTCCTAGTAAACCGGCTGGGTTAGTTATTGTATT
>HM235092
GGAATTATATTTTTTGTTCAAATAATTACTGGTGTATTTTTAGCAAGTCGTTATACACCA
GATGTTTCATACGCATACTATAGTATACAACACATTTTAAGAGAGCTATGGAGTGGATGG
GCTTTTAGATATATGCATGCAACAGGTGCATCTCTTGTATTTTTATTAACATATTTACAT
ATTTTAAGAGGATTAAATTACTCATACATGTACTTACCATTATCATGGATATCAGGATTA
ATTTTATTTATGATATTTATTGTAACAGCTTTTGTTGGTTACGTACTACCATGGGGACAA
ATGAGCTATTGGGGTGCAACAGTAATTACTAATTTGTTATCTTCCATTCCAGCAGCTGTT
ATTTGGATATGTGGAGGTTATACAGTCAGTGATCCTACAATAAAACGATTTTTCGTTTTA
CACTTTATTTTACCATTTATTGGATTATGTATCGTATTTATACATATATTTTTCTTACAT
CTACATGGTAGCACTAATCCATTAGGGTATGATACAGCATTAAAAATACCCTTCTATCCA
AATCTATTAAGTCTTGATGTTAAAGGATTTAATAATATTATTATTTTATTCTTAATTCAA
AGTTTATTTGGAATAATACCTTTATCACATCCAGATAATGCTATTATAGTAAATACATAC
GTTACTCCGTCTCAAATTGTTCCTGAATGGTATTTTTTACCATTTTATGCAATGTTAAAA
ACAGTTCCTAGTAAACCGGCTGGGTTAGTTATTGTATT
>HM235077
GGAATTATATTTTTTGTTCAAATAATTACTGGTGTATTTTTAGCAAGTCGTTATACACCA
GATGTTTCATACGCATACTATAGTATACAACACATTTTAAGAGAGCTATGGAGTGGATGG
GCTTTTAGATATATGCATGCAACAGGTGCATCTCTTGTATTTTTATTAACATATTTACAT
ATTTTAAGAGGATTAAATTACTCATACATGTACTTACCATTATCATGGATATCAGGATTA
ATTTTATTTATGATATTTATTGTAACAGCTTTTGTTGGTTACGTACTACCATGGGGACAA
ATGAGCTATTGGGGTGCAACAGTAATTACTAATTTGTTATCTTCCATTCCAGTAGCTGTT
ATTTGGATATGTGGAGGTTATACAGTCAGTGATCCTACAATAAAACGATTTTTCGTTTTA
CACTTTATTTTACCATTTATTGGATTATGTATCGTATTTATACATATATTTTTCTTACAT
CTACATGGTAGCACTAATCCATTAGGGTATGATACAGCATTAAAAATACCCTTCTATCCA
AATCTATTAAGTCTTGATGTTAAAGGATTTAATAATATTATTACTTTATTCTTAATTCAA
AGTTTATTTGGAATAATACCTTTATCACATCCAGATAATGCTATTATAGTAAATACATAC
GTTACTCCGTCTCAAATTGTTCCTGAATGGTATTTTTTACCATTTTATGCAATGTTAAAA
ACAGTTCCTAGTAAACCGGCTGGGTTAGTTATTGTATT
>HM235102
GGAATTATATTTTTTGTTCAAATAATTACTGGTGTATTTTTAGCAAGTCGTTATACACCA
GATGTTTCATACGCATACTATAGTATACAACACATTTTAAGAGAGCTATGGAGTGGATGG
GCTTTTAGATATATGCATGCAACAGGTGCATCTCTTGTATTTTTATTAACATATTTACAT
ATTTTAAGAGGATTAAATTACTCATACATGTACTTACCATTATCATGGATATCAGGATTA
ATTTTATTTATGATATTTATTGTAACAGCTTTTGTTGGTTACGTACTACCATGGGGACAA
ATGAGCTATTGGGGTGCAACAGTAATTACTAATTTGTTATCTTCCATTCCAGTAGCTGTT
ATTTAGATATGTGGAGGTTATACAGTCAGTGATCCTACAATAAAACGATTTTTCGTTTTA
CACTTTATTTTACCATTTATTGGATTATGTATCGTATTTATACATATATTTTTCTTACAT
CTACATGGTAGCACTAATCCATTAGGGTATGATACAGCATTAAAAATACCCTTCTATCCA
AATCTATTAAGTCTTGATGTTAAAGGATTTAATAATATTATTATTTTATTCTTAATTCAA
AGTTTATTTGGAATAATACCTTTATCACATCCAGATAATGCTATTATAGTAAATACATAC
GTTACTCCGTCTCAAATTGTTCCTGAATGGTATTTTTTACCATTTTATGCAATGTTAAAA
ACAGTTCCTAGTAAACCGGCTGGGTTAGTTATTGTATT
>HM235100
GGAATTATATTTTTTGTTCAAATAATTACTGGTGTATTTTTAGCAAGTCGTTATACACCA
GATGTTTCATACGCATACTATAGTATACAACACATTTTAAGAGAGCTATGGAGTGGATGG
GCTTTTAGATATATGCATGCAACAGGTGCATCTCTTGTATTTTTATTAACATATTTACAT
ATTTTAAGAGGATTAAATTACTCATACATGTACTTACCATTATCATGGATATCAGGATTA
ATTTTATTTATGATATTTATTGTAACAGCTTTTGTTGGTTACGTACTACCATGGGGACAA
ATGAGCTATTGGGGTGCAACAGTAATTACTAATTTGTTATCTTCCATTCCAGTAGCTGTT
ATTTGGATATGTGGAGGTTATACAGTCAGTGATCCTACAATAAAACGATTTTTCGTTTTA
CACTTTATTTTACCATTTATTGGATTATGTATCGTATTTATACATATATTTTTCTTACAT
CTACATGGTAGCACTAATCCATTAGGGTATGATACAGCATTAAAAATACCCATCTATCCA
AATCTATTAAGTCTTGATGTTAAAGGATTTAATAATATTATTATTTTATTCTTAATTCAA
AGTTTATTTGGAATAATACCTTTATCACATCCAGATAATGCTATTATAGTAAATACATAC
GTTACTCCGTCTCAAATTGTTCCTGAATGGTATTTTTTACCATTTTATGCAATGTTAAAA
ACAGTTCCTAGTAAACCGGCTGGGTTAGTTATTGTATT
>HM235400
GGAATTATATTTTTTGTTCAAATTATTACTGGTGTATTTTTAGCAAGTCGTTATACACCA
GATGTTACATACGCATACTATAGTATACAACACATTTTAAGAGAGCTATGGAGTGGATGG
GCTTTTAGATATATGCATGCAACAGGTGCATCTCTTGTCTTTTTATTAACATATTTACAT
ATTTTAAGAGGATTAAATTACTCATACATGTACTTACCATTATCCTGGATATCAGGATTA
ATTTTATTTATGATATTTATTGTAACAGCTTTTGTTGGTTACGTACTACCATGGGGACAA
ATGAGCTATTGGGGTGCAACAGTAATTACTAATTTGTTATCTTCCATTCCAGTAGCAGTT
ATTTGGATATGTGGAGGTTATACAGTTAGTGATCCTACAATAAAACGATTTTTCGTTTTA
CACTTTATTTTACCATTTATTGGATTATGTATCGTATTTATTCATATATTTTTCCTACAT
CTACATGGTAGCACAAATCCATTAGGGTATGATACAGCACTAAAAATACCCTTCTATCCA
AATCTATTAAGTCTTGATGTTAAAGGATTTAATAATGTTATTATTTTATTTTTAATTCAA
AGTTTATTTGGGATAATACCTTTATCCCATCCAGATAATGCTATTATAGTAAATACATAC
GTTACTCCGTCTCAAATTGTTCCTGAATGGTATTTTTTACCATTTTATGCAATGTTAAAA
ACAGTTCCTAGTAAACCGGCAGGGTTAGTTATTGTATT
>HM235076
GGAATTATATTTTTTGTTCAAATTATTACTGGTGTATTTTTAGCAAGTCGTTATACACCA
GATGTTACATACGCATACTATAGTATACAACACATTTTAAGAGAGCTATGGAGTGGATGG
GCTTTTAGATATATGCATGCAACAGGTGCATCTCTTGTCTTTTTATTAACATATTTACAT
ATTTTAAGAGGATTAAATTACTCATACATGTACTTACCATTATCCTGGATATCAGGATTA
ATTTTATTTATGATATTTATTGTAACAGCTTTTGTTGGTTACGTACTACCATGGGGACAA
ATGAGCTATTGGGGTGCAACAGTAATTACTAATTTGTTATCTTCCATTCCAGTAGCAGTT
ATTTGGATATGTGGAGGTTATACAGTTAGTGATCCTACAATAAAACGATTTTTCGTTTTA
CACTTTATTTTACCATTTATTGGATTATGTATCGTATTTATTCATATATTTTTCCTACAT
CTACATGGTAGCACAAATCCATTAGGGTATGATACAGCACTAAAAATACCCTTCTATCCA
AATCTATTAAGTCTTGATGTTAAAGGATTTAATAATGTTATTATTTTATTTTTAATTCAA
AGTTTATTTGGGATAATACCTTTATCCCATCCAGATAATGCTATTATAGTAAATACATAC
GTTACTCCGTCTCAAATTGTTCCTGAATGGTATTTTTTACCATTTTATGCAATGTTAAAA
ACAGTTCCTAGTAAACCGGCAGGGTTAGTTATTGTATT
>HM235399
GGAATTATATTTTTTGTTCAAATTATTACTGGTGTATTTTTAGCAAGTCGTTATACACCA
GATGTTACATACGCATACTATAGTATACAACACATTTTAAGAGAGCTATGGAGTGGATGG
GCTTTTAGATATATGCATGCAACAGGTGCATCTCTTGTCTTTTTATTAACATATTTACAT
ATTTTAAGAGGATTAAATTACTCATACATGTACTTACCATTATCCTGGATATCAGGATTA
ATTTTATTTATGATATTTATTGTAACAGCTTTTGTTGGTTACGTACTACCATGGGGACAA
ATGAGCTATTGGGGTGCAACAGTAATTACTAATTTGTTATCTTCCATTCCAGTAGCAGTT
ATTTGGATATGTGGAGGTTATACAGTTAGTGATCCTACAATAAAACGATTTTTCGTTTTA
CACTTTATTTTACCATTTATTGGATTATGTATCGTATTTATTCATATATTTTTCCTACAT
CTACATGGTAGCACAAATCCATTAGGGTATGATACAGCACTAAAAATACCCTTCTATCCA
AATCTATTAAGTCTTGATGTTAAAGGATTTAATAATGTTATTATTTTATTTTTAATTCAA
AGTTTATTTGGGATAATACCTTTATCCCATCCAGATAATGCTATTATAGTAAATACATAC
GTTACTCCGTCTCAAATTGTTCCTGAATGGTATTTTTTACCATTTTATGCAATGTTAAAA
ACAGTTCCTAGTAAACCGGCAGGGTTAGTTATTGTATT
>HM235052
GGAATTATATTTTTTGTTCAAATTATTACTGGTGTATTTTTAGCAAGTCGTTATACACCA
GATGTTTCATACGCATACTATAGTATACAACACATTTTAAGAGAGCTATGGAGTGGATGG
GCTTTTAGATATATGCATGCAACAGGTGCATCTCTTGTCTTTTTATTAACATATTTACAT
ATTTTAAGAGGATTAAATTACTCATACATGTACTTACCATTATCCTGGATATCAGGATTA
ATTTTATTTATGATATTTATTGTAACAGCTTTTGTTGGTTACGTACTACCATGGGGACAA
ATGAGCTATTGGGGTGCAACAGTAATTACTAATTTGTTATCTTCCATTCCAGTAGCAGTT
ATTTGGATATGTGGAGGTTATACAGTTAGTGATCCTACAATAAAACGATTTTTCGTTTTA
CACTTTATTTTACCATTTATTGGATTATGTATCGTATTTATTCATATATTTTTCCTACAT
CTACATGGTAGCACAAATCCATTAGGGTATGATACAGCACTAAAAATACCCTTCTATCCA
AATCTATTAAGTCTTGATGTTAAAGGATTTAATAATGTTATTATTTTATTTTTAATTCAA
AGTTTATTTGGGATAATACCTTTATCCCATCCAGATAATGCTATTATAGTAAATACATAC
GTTACTCCGTCTAAAATTGTTCCTGAATGGTATTTTTTACCATTTTATGCAATGTTAAAA
ACAGTTCCTAGTAAACCGGCAGGGTTAGTTATTGTATT
>HM235320
GGAATTATATTTTTTGTTCAAATTATTACTGGTGTATTTTTAGCAAGTCGTTATACACCA
GATGTTTCATACGCATACTATAGTATACAACACATTTTAAGAGAGCTATGGAGTGGATGG
GCTTTTAGATATATGCATGCAACAGGTGCATCTCTTGTCTTTTTATTAACATATTTACAT
ATTTTAAGAGGATTAAATTACTCATACATGTACTTACCATTATCCTGGATATCAGGATTA
ATTTTATTTATGATATTTATTGTAACAGCTTTTGTTGGTTACGTACTACCATGGGGACAA
ATGAGCTATTGGGGTGCAACAGTAATTACTAATTTGTTATCTTCCATTCCAGTAGCAGTT
ATTTGGATATGTGGAGGTTATACAGTTAGTGATCCTACAATAAAACGATTTTTCGTTTTA
CACTTTATTTTACCATTTATTGGATTATGTATCGTATTTATTCATATATTTTTCCTACAT
CTACATGGTAGCACAAATCCATTAGGGTATGATACAGCACTAAAAATACCCTTCTATCCA
AATCTATTAAGTCTTGATGTTAAAGGATTTAATAATGTTATTATATTATTTTTAATTCAA
AGTTTATTTGGGATAATACCTTTATCCCATCCAGATAATGCTATTATAGTAAATACATAC
GTTACTCCGTCTCAAATTGTTCCTGAATGGTATTTTTTACCATTTTATGCAATGTTAAAA
ACAGTTCCTAGTAAACCGGCAGGGTTAGTTATTGTATT
>71.HM235313_G2
GGAATCATATTTTTTGTTCAAATTATAACTGGTATATTTTTAGCAAGTCGTTATACCCCA
GATGTTTCATATGCATATTATAGTATACAACACATTTTAAGAGAGTTATGGAGCGGATGG
GCTTTTAGATATATGCATGCAACTGGTGCATCTCTTGTATTTTTATTAACATATTTACAT
ATTTTAAGAGGATTAAATTATTCATATATGTATTTACCATTATCCTGGATATCAGGATTA
ATTTTATTTATGATATTTATTGTAACAGCTTTTGTTGGTTACGTACTACCATGGGGACAA
ATGAGTTATTGGGGTGCAACAGTAATAACTAATTTATTATCTTCCATTCCAGTTGCAGTT
ATTTGGATATGTGGAGGTTATACTGTTAGTGATCCTACAATAAAACGATTTTTTGTTTTA
CACTTTATATTGCCATTTATTGGATTATGTATCGTATTTATACATATATTTTTCTTACAT
CTACATGGTAGCACAAATCCATTAGGGTATGATACAGCATTAAAAATACCCTTCTATCCA
AATCTATTAAGTCTTGATGTTAAAGGATTTAATAATGTTATTATTTTATTTTTAATCCAA
AGTTTATTTGGAATAATACCTTTATCACATCCAGATAATGCTATTATAGTTAATACATAC
GTTACTCCGTCTCAAATTGTACCTGAATGGTATTTTTTACCATTTTATGCAATGTTAAAA
ACCGTTCCTAGTAAGCCAGCTGGGTTAGTTATTGTATT
>68.HM235375_G2
GGAATCATATTTTTTGTTCAAATTATAACTGGTATATTTTTAGCAAGTCGTTATACCCCA
GATGTTTCATATGCATATTATAGTATACAACACATTTTAAGAGAGTTATGGAGCGGATGG
GCTTTTAGATATATGCATGCAACTGGTGCATCTCTTGTATTTTTATTAACATATTTACAT
ATTTTAAGAGGATTAAATTATTCATATATGTATTTACCATTATCCTGGATATCAGGATTA
ATTTTATTTATGATATTTATTGTAACAGCTTTTGTTGGTTACGTACTACCATGGGGACAA
ATGAGTTATTGGGGTGCAACAGTAATAACTAATTTATTATCTTCCATTCCAGTAGCAGTT
ATTTGGATATGTGGAGGTTATACTGTTAGTGATCCTACAATAAAACGATTTTTCGTTTTA
CACTTTATATTGCCATTTATTGGATTATGTATCGTATTTATACATATATTTTTCTTACAT
CTACATGGTAGCACAAATCCATTAGGGTATGATACAGCATTAAAAATACCCTTCTATCCA
AATCTATTAAGTCTTGATGTTAAAGGATTTAATAATGTTATTATTTTATTTTTAATCCAA
AGTTTATTTGGAATAATACCTTTATCACATCCAGATAATGCTATTATAGTTAATACATAC
GTTACTCCGTCTCAAATTGTACCAGAATGGTATTTTTTACCATTTTATGCAATGTTAAAA
ACCGTTCCTAGTAAGCCAGCTGGGTTAGTTATTGTATT
>69.HM235284_G2
GGAATCATATTTTTTGTTCAAATTATAACTGGTATATTTTTAGCAAGTCGTTATACCCCA
GATGTTTCATATGCATATTATAGTATACAACACATTTTAAGAGAGTTATGGAGCGGATGG
GCTTTTAGATATATGCATGCAACTGGTGCATCTCTTGTATTTTTATTAACATATTTACAT
ATTTTAAGAGGATTAAATTATTCATATATGTATTTACCATTATCCTGGATATCAGGATTA
ATTTTATTTATGATATTTATTGTAACAGCTTTTGTTGGTTACGTACTACCATGGGGACAA
ATGAGTTATTGGGGTGCAACAGTAATAACTAATTTATTATCTTCCATTCCAGTAGCAGTT
ATTTGGATATGTGGAGGTTATACTGTTAGTGATCCTACAATAAAACGATTTTTCGTTTTA
CACTTTATATTGCCATTTATTGGATTATGTATCGTATTTATACATATATTTTTCTTACAT
CTACATGGTAGCACAAATCCATTAGGGTATGATACAGCATTAAAAATACCCTTCTATCCA
AATCTATTAAGTCTTGATGTTAAAGGATTTAATAATGTTATTATTTTATTTTTAATCCAA
AGTTTATTTGGAATAATACCTTTATCACATCCAGATAATGCTATTATAGTTAATACATAC
GTTACTCCGTCTCAAATTGTACCAGAATGGTATTTTTTACCATTTTATGCAATGTTAAAA
ACCGTTCCTAGTAAGCCAGCTGGGTTAGTTATTGTATT
>74.HM235382_G3
GGAATAATATTCTTTATTCAAATTATAACTGGTGTATTTCTAGCAAGTCGTTATACACCA
GATGTTTCATACGCATATTATAGTATACAACACATTTTAAGAGAACTATGGAGTGGATGG
TGCTTTAGATATATGCATGCAACTGGTGCTTCTCTTGTATTTCTATTAACATATCTCCAT
ATTTTAAGAGGATTAAATTACTCATATATGTATTTACCATTATCATGGATATCAGGATTA
ATTTTATTTATGATATTTATCGTAACTGCTTTTGTTGGTTATGTTTTACCATGGGGTCAA
ATGAGTTATTGGGGCGCAACAGTAATAACTAATTTATTATCTTCCATACCTGTAGTAGTT
ATATGGATATGTGGAGGATACACTGTAAGTGACCCTACAATAAAACGATTTTTCGTTTTA
CACTTTATTCTACCATTTATCGGATTATGTATTGTATTTATACATATATTTTTCTTACAT
TTACATGGTAGCACAAATCCTTTAGGGTATGATACAGCATTAAAAATACCCTTCTATCCA
AATCTATTAAGTCTTGATGTTAAAGGATTTAATAACATTATAATTCTATTTTTAGTTCAA
AGTTTATTTGGAATTATACCTTTATCACATCCTGATAATGCTATTATAGTAAATACATAT
GTAACTCCTTCTCAAATAGTACCAGAATGGTACTTTCTACCATTTTATGCAATGTTAAAA
ACAGTTCCAAGTAAACCAGCCGGTTTACTAATTGTACT
>75.HM235294_G3
GGAATAATATTCTTTATTCAAATTATAACTGGTGTATTTCTAGCAAGTCGTTATACACCA
GATGTTTCATACGCATATTATAGTATACAACACATTTTAAGAGAACTATGGAGTGGATGG
TGCTTTAGATATATGCATGCAACTGGTGCTTCTCTTGTATTTCTATTAACATATCTCCAT
ATTTTAAGAGGATTAAATTACTCATATATGTATTTACCATTATCATGGATATCAGGATTA
ATTTTATTTATGATATTTATCGTAACTGCTTTTGTTGGTTATGTTTTACCATGGGGTCAA
ATGAGTTATTGGGGCGCAACAGTAATAACTAATTTATTATCTTCCATACCTGTAGTAGTT
ATATGGATATGTGGAGGATACACTGTAAGTGACCCTACAATAAAACGATTTTTCGTTTTA
CACTTTATTCTACCATTTATCGGATTATGTATTGTATTTATACATATATTTTTCTTACAT
TTACATGGTAGCACAAATCCTTTAGGGTATGATACAGCATTAAAAATACCCTTCTATCCA
AATCTATTAAGTCTTGATGTTAAAGGATTTAATAACATTATAATTCTATTTTTAGTTCAA
AGTTTATTTGGAATTATACCTTTATCACATCCTGATAATGCTATTATAGTAAATACATAT
GTAACTCCTTCTCAAATAGTACCAGAATGGTACTTTCTACCATTTTATGCAATGTTAAAA
ACAGTTCCAAGTAAACCAGCCGGTTTACTAATTGTACT
>73.HM235304_G3
GGAATAATATTCTTTATTCAAATTATAACTGGTGTATTTCTAGCAAGTCGTTATACACCA
GATGTTTCATACGCATATTATAGTATACAACACATTTTAAGAGAACTATGGAGTGGATGG
TGCTTTAGATATATGCATGCAACTGGTGCTTCTCTTGTATTTCTATTAACATATCTCCAT
ATTTTAAGAGGATTAAATTACTCATATATGTATTTACCATTATCATGGATATCAGGATTA
ATTTTATTTATGATATTTATCGTAACTGCTTTTGTTGGTTATGTTTTACCATGGGGTCAA
ATGAGTTATTGGGGCGCAACAGTAATAACTAATTTATTATCTTCCATACCTGTAGTAGTT
ATATGGATATGTGGAGGATACACTGTAAGTGACCCTACAATAAAACGATTTTTCGTTTTA
CACTTTATTCTACCATTTATCGGATTATGTATTGTATTTATACATATATTTTTCTTACAT
TTACATGGTAGCACAAATCCTTTAGGGTATGATACAGCATTAAAAATACCCTTCTATCCA
AATCTATTAAGTCTTGATGTTAAAGGATTTAATAACATTATAATTCTATTTTTAGTTCAA
AGTTTATTTGGAATTATACCTTTATCACATCCTGATAATGCTATTATAGTAAATACATAT
GTAACTCCTTCTCAAATAGTACCAGAATGGTACTTTCTACCATTTTATGCAATGTTAAAA
ACAGTTCCAAGTAAACCAGCCGGTTTACTAATTGTACT
>HM235339
GGAATAATATTTTTTATTCAAATCATAACTGGTGTATTTTTAGCAAGTCGTTATACACCA
GATGTTTCATATGCATATTATAGTATACAACACATTTTAAGAGAATTATGGAGTGGATGG
TGTTTTAGATATATGCATGCAACAGGTGCTTCTCTTGTATTTTTATTAACATATTTACAT
ATTTTGAGAGGATTAAATTATTCCTATATGTATTTACCATTATCATGGATATCAGGATTA
ATTTTATTTATGATATTTATTGTAACTGCTTTCGTAGGTTACGTTTTACCATGGGGTCAA
ATGAGTTATTGGGGTGCAACAGTAATTACTAACTTATTATCCTCTATTCCAGTAGCAGTT
ATTTGGATATGCGGAGGATATACTGTAAGTGATCCTACAATAAAACGATTTTTTGTTTTA
CATTTTATCTTACCATTTATTGGATTATGTATTGTATTTATACATATATTTTTCTTACAT
TTACATGGTAGCACAAATCCTTTAGGGTATGATACAGCATTAAAAATACCCTTTTATCCA
AATCTATTAAGTCTTGACGTCAAAGGATTTAATAATGTAATAATTTTATTTATAATTCAA
AGTTTATTTGGAATTATACCTTTATCACATCCAGATAATGCTATTGTAGTAAATACATAC
GTTACTCCATCTCAAATAGTACCAGAATGGTACTTTCTACCATTTTATGCAATGTTAAAA
ACTGTTCCAAGTAAACCAGCAGGTTTAGTAATTGTATT
>HM235108
GGAATAATATTTTTTATTCAAATCATAACTGGTGTATTTTTAGCAAGTCGTTATACACCA
GATGTTTCATATGCATATTATAGTATACAACACATTTTAAGAGAATTATGGAGTGGATGG
TGTTTTAGATATATGCATGCAACAGGTGCTTCTCTTGTATTTTTATTAACATATTTACAT
ATTTTGAGAGGATTAAATTATTCCTATATGTATTTACCATTATCATGGATATCAGGATTA
ATTTTATTTATGATATTTATTGTAACTGCTTTCGTAGGTTACGTTTTACCATGGGGTCAA
ATGAGTTATTGGGGTGCAACAGTAATTACTAACTTATTATCCTCTATTCCAGTAGCAGTT
ATTTGGATATGCGGAGGATATACTGTAAGTGATCCTACAATAAAACGATTTTTTGTTTTA
CATTTTATCTTACCATTTATTGGATTATGTATTGTATTTATACATATATTTTTCTTACAT
TTACATGGTAGCACAAATCCTTTAGGGTATGATACAGCATTAAAAATACCCTTTTATCCA
AATCTATTAAGTCTTGACGTCAAAGGATTTAATAATGTAATAATTTTATTTATAATTCAA
AGTTTATTTGGAATTATACCTTTATCACATCCAGATAATGCTATTGTAGTAAATACATAC
GTTACTCCATCTCAAATAGTACCAGAATGGTACTTTCTACCATTTTATGCAATGTTAAAA
ACTGTTCCAAGTAAACCAGCAGGTTTAGTAATTGTATT
>HM235340
GGAATAATATTTTTTATTCAAATCATAACTGGTGTATTTTTAGCAAGTCGTTATACACCA
GATGTTTCATATGCATATTATAGTATACAACACATTTTAAGAGAATTATGGAGTGGATGG
TGTTTTAGATATATGCATGCAACAGGTGCTTCTCTTGTATTTTTATTAACATATTTACAT
ATTTTGAGAGGATTAAATTATTCCTATATGTATTTACCATTATCATGGATATCAGGATTA
ATTTTATTTATGATATTTATTGTAACTGCTTTCGTAGGTTACGTTTTACCATGGGGTCAA
ATGAGTTATTGGGGTGCAACAGTAATTACTAACTTATTATCCTCTATTCCAGTAGCAGTT
ATTTGGATATGCGGAGGATATACTGTAAGTGATCCTACAATAAAACGATTTTTTGTTTTA
CATTTTATCTTACCATTTATTGGATTATGTATTGTATTTATACATATATTTTTCTTACAT
TTACATGGTAGCACAAATCCTTTAGGGTATGATACAGCATTAAAAATACCCTTTTATCCA
AATCTATTAAGTCTTGACGTCAAAGGATTTAATAATGTAATAATTTTATTTATAATTCAA
AGTTTATTTGGAATTATACCTTTATCACATCCAGATAATGCTATTGTAGTAAATACATAC
GTTACTCCATCTCAAATAGTACCAGAATGGTACTTTCTACCATTTTATGCAATGTTAAAA
ACTGTTCCAAGTAAACCAGCAGGTTTAGTAATTGTATT
>HM235341
GGAATAATATTTTTTATTCAAATCATAACTGGTGTATTTTTAGCAAGTCGTTATACACCA
GATGTTTCATATGCATATTATAGTATACAACACATTTTAAGAGAATTATGGAGTGGATGG
TGTTTTAGATATATGCATGCAACAGGTGCTTCTCTTGTATTTTTATTAGCATATTTACAT
ATTTTGAGAGGATTAAATTATTCCTATATGTATTTACCATTATCATGGATATCAGGATTA
ATTTTATTTATGATATTTATTGTAACTGCTTTCGTAGGTTACGTTTTACCATGGGGTCAA
ATGAGTTATTGGGGTGCAACAGTAATTACTAACTTATTATCCTCTATTCCAGTAGCAGTT
ATTTGGATATGCGGAGGATATACTGTAAGTGATCCTACAATAAAACGATTTTTTGTTTTA
CATTTTATCTTACCATTTATTGGATTATGTATTGTATTTATACATATATTTTTCTTACAT
TTACATGGTAGCACAAATCCTTTAGGGTATGATACAGCATTAAAAATACCCTTTTATCCA
AATCTATTAAGTCTTGACGTCAAAGGATTTAATAATGTAATAATTTTATTTATAATTCAA
AGTTTATTTGGAATTATACCTTTATCACATCCAGATAATGCTATTGTAGTAAATACATAC
GTTACTCCATCTCAAATAGTACCAGAATGGTACTTTCTACCATTTTATGCAATGTTAAAA
ACTGTTCCAAGTAAACCAGCAGGTTTAGTAATTGTATT
>HM235392
GGAATAATATTTTTTATTCAAATCATAACTGGTGTATTTT-AGCAAGTCGTTATACACCA
GATGTTTCATATGCATATTATAGTATACAACACATTTTAAGAGAATTATGGAGTGGATGG
TGTTTTAGATATATGCATGCAACAGGTGCTTCTCTTGTATTTTTATTAACATATTTACAT
ATTTTGAGAGGATTAAATTATTCCTATATGTATTTACCATTATCATGGATATCAGGATTA
ATTTTATTTATGATATTTATTGTAACTGCTTTCGTAGGTTACGTTTTACCATGGGGTCAA
ATGAGTTATTGGGGTGCAACAGTAATTACTAACTTATTATCCTCTATTCCAGTAGCAGTT
ATTTGGATATGCGGAGGATATACTGTAAGTGATCCTACAATAAAACGATTTTTTGTTTTA
CATTTTATCTTACCATTTATTGGATTATGTATTGTATTTATACATATATTTTTCTTACAT
TTACATGGTAGCACAAATCCTTTAGGGTATGATACAGCATTAAAAATACCCTTTTATCCA
AATCTATTAAGTCTTGACGTCAAAGGATTTAATAATGTAATAATTTTATTTATAATTCAA
AGTTTATTTGGAATTATACCTTTATCACATCCAGATAATGCTATTGTAGTAAATACATAC
GTTACTCCATCTCAAATAGTACCAGAATGGTACTTTCTACCATTTTATGCAATGTTAAAA
ACTGTTCCAAGTAAACCAGCAGGTTTAGTAATTGTATT
>HM235342
GGAATAATATTTTTTATTCAAATCATAACTGGTGTATTTTTAGCAAGTCGTTATACACCA
GATGTTTCATATGCATATTATAGTATACAACACATTTTAAGAGAATTATGGAGTGGATGG
TGTTTTAGATATATGCATGCAACAGGTGCTTCTCTTGTATTTTTATTAACATATTTACAT
ATTTTGAGAGGATTAAATTATTCCTATATGTATTTACCATTATCATGGATATCAGGATTA
ATTTTATTTATGATATTTATTGTAACTGCTTTCGTAGGTTACGTTTTACCATGGGGTCAA
ATGAGTTATTGGGGTGCAACAGTAATTACTAACTTATTATCCTCTATTCCAGTAGCAGTT
ATTTGGATATGCGGAGGATATACTGTAAGTGATCCTACAATAAAACGATTTTTTGTTTTA
CATTTTATCTTACCATTTATTGGATTATGTATTGTATTTATACATATATTTTTCTTACAT
TTACATGGTAGCACAAATCCTTTAGGGTATGATACAGCATTAAAAATACCCTTTTATCCA
AATCTATTAAGTCTTGACGTCAAAGGATTTAATAATGTAATAATTTTATTTATAATTCAA
AGTTTATTTGGAATTATACCTTTATCACATCCAGATAATGCTATTGTAGTAAATACATAC
GTTACTCCATCTCAAATAGTACCAGAATGGTACTTTCTACCATTTTATGCAATGTTAAAA
ACTGTTCCAAGTAAACCAGCAGGTTTAGTAATTGTATT
>HM235395
GGAATAATATTTTTTATTCAAATCATAACTGGTGTATTTTTAGCAAGTCGTTATACACCA
GATGTTTCATATGCATATTATAGTATACAACACATTTTAAGAGAATTATGGAGTGGATGG
TGTTTTAGATATATGCATGCAACAGGTGCTTCTCTTGTATTTTTATTAACATATTTACAT
ATTTTGAGAGGATTAAATTATTCCTATATGTATTTACCATTATCATGGATATCAGGATTA
ATTTTATTTATGATATTTATTGTAACTGCTTTCGTAGGTTACGTTTTACCATGGGGTCAA
ATGAGTTATTGGGGTGCAACAGTAATTACTAACTTATTATCCTCTATTCCAGTAGCAGTT
ATTTGGATATGCGGAGGATATACTGTAAGTGATCCTACAATAAAACGATTTTTTGTTTTA
CATTTTATCTTACCATTTATTGGATTATGTATTGTATTTATACATATATTTTTCTTACAT
TTACATGGTAGCACAAATCCTTTAGGGTATGATACAGCATTAAAAATACCCTTTTATCCA
AATCTATTAAGTCTTGACGTCAAAGGATTTAATAATGTAATAATTTTATTTATAATTCAA
AGTTTATTTGGAATTATACCTTTATCACATCCAGATAATGCTATTGTAGTAAATACATAC
GTTACTCCATCTCAAATAGTACCAGAATGGTACTTTCTACCATTTTATGCAATGTTAAAA
ACTGTTCCAAGTAAACCAGCAGGTTTAGTAATTGTATT
>HM235342
GGAATAATATTTTTTATTCAAATCATAACTGGTGTATTTTTAGCAAGTCGTTATACACCA
GATGTTTCATATGCATATTATAGTATACAACACATTTTAAGAGAATTATGGAGTGGATGG
TGTTTTAGATATATGCATGCAACAGGTGCTTCTCTTGTATTTTTATTAACATATTTACAT
ATTTTGAGAGGATTAAATTATTCCTATATGTATTTACCATTATCATGGATATCAGGATTA
ATTTTATTTATGATATTTATTGTAACTGCTTTCGTAGGTTACGTTTTACCATGGGGTCAA
ATGAGTTATTGGGGTGCAACAGTAATTACTAACTTATTATCCTCTATTCCAGTAGCAGTT
ATTTGGATATGCGGAGGATATACTGTAAGTGATCCTACAATAAAACGATTTTTTGTTTTA
CATTTTATCTTACCATTTATTGGATTATGTATTGTATTTATACATATATTTTTCTTACAT
TTACATGGTAGCACAAATCCTTTAGGGTATGATACAGCATTAAAAATACCCTTTTATCCA
AATCTATTAAGTCTTGACGTCAAAGGATTTAATAATGTAATAATTTTATTTATAATTCAA
AGTTTATTTGGAATTATACCTTTATCACATCCAGATAATGCTATTGTAGTAAATACATAC
GTTACTCCATCTCAAATAGTACCAGAATGGTACTTTCTACCATTTTATGCAATGTTAAAA
ACTGTTCCAAGTAAACCAGCAGGTTTAGTAATTGTATT
>HM235351
GGAATAATATTTTTTATTCAAATCATAACTGGTGTATTTTTAGCAAGTCGTTATACACCA
GATGTTTCATATGCATATTATAGTATACAACACATTTTAAGAGAATTATGGAGTGGATGG
TGTTTTAGATATATGCATGCAACAGGTGCTTCTCTTGTATTTTTATTAACATATTTACAT
ATTTTGAGAGGATTAAATTATTCATATATGTATTTACCATTATCATGGATATCAGGATTA
ATTTTATTTATGATATTTATTGTAACTGCTTTCGTAGGTTACGTTTTACCATGGGGTCAA
ATGAGTTATTGGGGTGCAACAGTAATTACTAACTTATTATCCTCTATTCCAGTAGCAGTT
ATTTGGATATGCGGCGGATATACTGTAAGTGATCCTACAATAAAACGATTTTTTGTTTTA
CATTTTATCTTACCATTTATTGGATTATGTATTGTATTTATACATATATTTTTCTTACAT
TTACATGGTAGCACAAATCCTTTAGGGTATGATACAGCATTAAAAATACCCTTTTATCCA
AATCTATTAAGTCTTGACGTCAAAGGATTTAATAATGTAATAATTTTATTTATAATTCAA
AGTTTATTTGGAATTATACCTTTATCACATCCAGATAATGCTATTGTAGTAAATACATAC
GTTACTCCATCTCAAATAGTACCAGAATGGTACTTTCTACCATTTTATGCAATGTTAAAA
ACTGTTCCAAGTAAACCAGCAGGTTTAGTAATTGTATT
>64.HM235380_G1
GGAATAATATTTTTTATTCAAATTATAACTGGTGTATTTTTAGCAAGTCGATATACACCA
GATGTTTCATATGCATATTATAGTATACAACACATTTTAAGAGAATTATGGAGTGGATGG
TGTTTTAGATACATGCACGCAACAGGTGCTTCTCTTGTATTTTTATTAACATATCTTCAT
ATTTTAAGAGGATTAAATTACTCATATATGTATTTACCATTATCATGGATATCTGGATTG
ATTTTATTTATGATATTTATTGTAACTGCTTTCGTTGGTTATGTCTTACCATGGGGTCAA
ATGAGTTATTGGGGTGCAACTGTAATTACTAACTTGTTATCCTCTATTCCAGTAGCAGTA
ATTTGGATATGTGGAGGATATACTGTGAGTGATCCTACAATAAAACGATTTTTTGTACTA
CATTTTATCTTACCATTTATTGGATTATGTATTGTATTTATACATATATTTTTCTTACAT
TTACATGGTAGCACAAATCCTTTAGGGTATGATACAGCATTAAAAATACCCTTTTATCCA
AATCTATTAAGTCTTGATGTTAAAGGATTTAATAATGTTATAATTTTATTTCTAATACAA
AGTTTATTTGGAATTATACCTTTATCACATCCTGATAATGCTATCGTAGTAAATACATAT
GTTACTCCATCTCAAATTGTACCTGAATGGTACTTTCTACCATTTTATGCAATGTTAAAA
ACTGTTCCAAGTAAACCAGCTGGTTTAGTAATTGTATT
>65.HM235367_G1
GGAATAATATTTTTTATTCAAATTATAACTGGTGTATTTTTAGCAAGTCGATATACACCA
GATGTTTCATATGCATATTATAGTATACAACACATTTTAAGAGAATTATGGAGTGGATGG
TGTTTTAGATACATGCACGCAACAGGTGCTTCTCTTGTATTTTTATTAACATATCTTCAT
ATTTTAAGAGGATTAAATTACTCATATATGTATTTACCATTATCATGGATATCTGGATTG
ATTTTATTTATGATATTTATTGTAACTGCTTTCGTTGGTTATGTCTTACCATGGGGTCAA
ATGAGTTATTGGGGTGCAACTGTAATTACTAACTTGTTATCCTCTATTCCAGTAGCAGTA
ATTTGGATATGTGGAGGATATACTGTGAGTGATCCTACAATAAAACGATTTTTTGTACTA
CATTTTATCTTACCATTTATTGGATTATGTATTGTATTTATACATATATTTTTCTTACAT
TTACATGGTAGCACAAATCCTTTAGGGTATGATACAGCATTAAAAATACCCTTTTATCCA
AATCTATTAAGTCTTGATGTTAAAGGATTTAATAATGTTATAATTTTATTTCTAATACAA
AGTTTATTTGGAATTATACCTTTATCACATCCTGATAATGCTATCGTAGTAAATACATAT
GTTACTCCATCTCAAATTGTACCTGAATGGTACTTTCTACCATTTTATGCAATGTTAAAA
ACTGTTCCAAGTAAACCAGCTGGTTTAGTAATTGTATT
>117.KC175316_falciparum
GGAATAATATTTTTTATTCAAATTATAACAGGTGTATTTTTAGCAAGTCGATATACACCA
GATGTTTCATATGCATATTATAGTATACAACACATTTTAAGAGAATTATGGAGTGGATGG
TGTTTTAGATACATGCACGCAACAGGTGCTTCTCTTGTATTTTTATTAACATATCTTCAT
ATTTTAAGAGGATTAAATTACTCATATATGTATTTACCATTATCATGGATATCTGGATTG
ATTTTATTTATGATATTTATTGTAACTGCTTTCGTTGGTTATGTCTTACCATGGGGTCAA
ATGAGTTATTGGGGTGCAACTGTAATTACTAACTTGTTATCCTCTATTCCAGTAGCAGTA
ATTTGGATATGTGGAGGATATACTGTGAGTGATCCTACAATAAAACGATTTTTTGTACTA
CATTTTATCTTACCATTTATTGGATTATGTATTGTATTTATACATATATTTTTCTTACAT
TTACATGGTAGCACAAATCCTTTAGGGTATGATACAGCATTAAAAATACCCTTTTATCCA
AATCTATTAAGTCTTGATGTTAAAGGATTTAATAATGTTATAATTTTATTTCTAATACAA
AGTTTATTTGGAATTATACCTTTATCACATCCTGATAATGCTATCGTAGTAAATACATAT
GTTACTCCATCTCAAATTGTACCTGAATGGTACTTTCTACCATTTTATGCAATGTTAAAA
ACTGTTCCAAGTAAACCAGCTGGTTTAGTAATTGTATT
>121.AY282929_falciparum
GGAATAATATTTTTTATTCAAATTATAACAGGTGTATTTTTAGCAAGTCGATATACACCA
GATGTTTCATATGCATATTATAGTATACAACACATTTTAAGAGAATTATGGAGTGGATGG
TGTTTTAGATACATGCATGCAACAGGTGCTTCTCTTGTATTTTTATTAACATATCTTCAT
ATTTTAAGAGGATTAAATTACTCATATATGTATTTACCATTATCATGGATATCTGGATTG
ATTTTATTTATGATATTTATTGTAACTGCTTTCGTTGGTTATGTCTTACCATGGGGTCAA
ATGAGTTATTGGGGTGCAACTGTAATTACTAACTTGTTATCCTCTATTCCAGTAGCAGTA
ATTTGGATATGTGGAGGATATACTGTGAGTGATCCTACAATAAAACGATTTTTTGTACTA
CATTTTATCTTACCATTTATTGGATTATGTATTGTATTTATACATATATTTTTCTTACAT
TTACATGGTAGCACAAATCCTTTAGGGTATGATACAGCATTAAAAATACCCTTTTATCCA
AATCTATTAAGTCTTGATGTTAAAGGATTTAATAATGTTATAATTTTATTTCTAATACAA
AGTTTATTTGGAATTATACCTTTATCACATCCTGATAATGCTATCGTAGTAAATACATAT
GTTACTCCATCTCAAATTGTACCTGAATGGTACTTTCTACCATTTTATGCAATGTTAAAA
ACTGTTCCAAGTAAACCAGCTGGTTTAGTAATTGTATT
>94.HM235389_C1
GGAATCATATTTTTTATTCAAATTATAACTGGTGTATTTTTAGCAAGTCGATATACACCA
GATGTTTCATATGCATATTATAGTATACAACACATTTTAAGAGAATTATGGAGTGGATGG
TGTTTTAGATATATGCATGCAACAGGTGCTTCTCTTGTATTTTTATTAACATATTTACAT
ATTTTAAGAGGATTAAATTATTCATATATGTATTTACCATTATCATGGATATCCGGATTG
ATTTTATTTATGATATTCATTGTAACTGCTTTCGTTGGTTATGTTTTACCATGGGGTCAA
ATGAGTTATTGGGGTGCAACAGTAATTACTAACTTACTATCCTCTATTCCAGTAGCAGTT
ATTTGGATATGTGGAGGATATACTGTGAGTGATCCTACAATAAAACGATTTTTTGTTTTA
CATTTTATATTACCATTTATTGGATTATGTATTGTATTTATACATATATTTTTCTTGCAT
TTACATGGTAGCACAAATCCTTTAGGGTATGATACAGCATTAAAAATACCCTTTTATCCA
AATCTATTAAGTCTTGATGTTAAAGGATTTAATAATGTAATCATTTTATTTCTAATACAA
AGTTTATTTGGAATTATACCTTTATCACATCCTGATAATGCTATTGTAGTAAATACATAT
GTTACTCCATCTCAAATAGTACCTGAATGGTACTTTCTACCATTTTATGCAATGTTAAAA
ACTGTTCCAAGTAAACCAGCTGGTTTAGTAATTGTATT
>HM235397
GGAATCATATTTTTTATTCAAATTATAACTGGTGTATTTTTAGCAAGTCGATATACACCA
GATGTTTCATATGCATATTATAGTATACAACACATTTTAAGAGAATTATGGAGTGGATGG
TGTTTTAGATATATGCATGCAACAGGTGCTTCTCTTGTATTTTTATTAACATATTTACAT
ATTTTAAGAGGATTAAATTATTCATATATGTATTTACCATTATCATGGATATCCGGATTG
ATTTTATTTATGATATTCATTGTAACTGCTTTCGTTGGTTATGTTTTACCATGGGGTCAA
ATGAGTTATTGGGGTGCAACAGTAATTACTAACTTACTATCCTCTATTCCAGTAGCAGTT
ATTTGGATATGTGGAGGATATACTGTGAGTGATCCTACAATAAAACGATTTTTTGTTTTA
CATTTTATATTACCATTTATTGGATTATGTATTGTATTTATACATATATTTTTCTTGCAT
TTACATGGTAGCACAAATCCTTTAGGGTATGATACAGCATTAAAAATACCCTTTTATCCA
AATCTATTAAGTCTTGATGTTAAAGGATTTAATAATGTAATCATTTTATTTCTAATACAA
AGTTTATTTGGAATTATACCTTTATCACATCCTGATAATGCTATTGTAGTAAATACATAT
GTTACTCCATCTCAAATAGTACCTGAATGGTACTTTCTACCATTTTATGCAATGTTAAAA
ACTGTTCCAAGTAAACCAGCTGGTTTAGTAATTGTATT4
>HM235394
GGAATCATATTTTTTATTCAAATTATAACTGGTGTATTTTTAGCAAGTCGATATACACCA
GATGTTTCATATGCATATTATAGTATACAACACATTTTAAGAGAATTATGGAGTGGATGG
TGTTTTAGATATATGCATGCAACAGGTGCTTCTCTTGTATTTTTATTAACATATTTACAT
ATTTTAAGAGGATTAAATTATTCATATATGTATTTACCATTATCATGGATATCCGGATTG
ATTTTATTTATGATATTCATTGTAACTGCTTTCGTTGGTTATGTTTTACCATGGGGTCAA
ATGAGTTATTGGGGTGCAACAGTAATTACTAACTTACTATCCTCTATTCCAGTAGCAGTT
ATCTGGATATGTGGAGGATATACTGTGAGTGATCCTACAATAAAACGATTTTTTGTTTTA
CATTTTATATTACCATTTATTGGATTATGTATTGTATTTATACATATATTTTTCTTGCAT
TTACATGGTAGCACAAATCCTTTAGGGTATGATACAGCATTAAAAATACCCTTTTATCCA
AATCTATTAAGTCTTGATGTTAAAGGATTTAATAATGTAATCATTTTATTTCTAATACAA
AGTTTATTTGGAATTATACCTTTATCACATCCTGATAATGCTATTGTAGTAAATACATAT
GTTACTCCATCTCAAATAGTACCTGAATGGTACTTTCTACCATTTTATGCAATGTTAAAA
ACTGTTCCAAGTAAACCAGCTGGTTTAGTAATTGTATT
>HM235048
GGAATCATATTTTTTATTCAAATTATAACTGGTGTATTTTTAGCAAGTCGATATACACCA
GATGTTTCATATGCATATTATAGTATACAACACATTTTAAGAGAATTATGGAGTGGATGG
TGTTTTAGATATATGCATGCAACAGGTGCTTCTCTTGTATTTTTATTAACATATTTACAT
ATTTTAAGAGGATTAAATTATTCATATATGTATTTACCATTATCATGGATATCCGGATTG
ATTTTATTTATGATATTCATTGTAACTGCTTTCGTTGGTTATGTTTTACCATGGGGTCAA
ATGAGTTATTGGGGTGCAACAGTAATTACTAACTTACTATCCTCTATTCCAGTAGCAGTT
ATTTGGATATGTGGAGGATATACTGTGAGTGATCCTACAATAAAACGATTTTTTGTTTTA
CATTTTATATTACCATTTATTGGATTATGTATTGTATTTATACATATATTTTTCCTGCAT
TTACATGGTAGCACAAATCCTTTAGGGTATGATACAGCATTAAAAATACCCTTTTATCCA
AATCTATTAAGTCTTGATGTTAAAGGATTTAATAATGTAATCATTTTATTTCTAATACAA
AGTTTATTTGGAATTATACCTTTATCACATCCTGATAATGCTATTGTAGTAAATACATAT
GTTACTCCATCTCAAATAGTACCTGAATGGTACTTTCTACCATTTTATGCAATGTTAAAA
ACTGTTCCAAGTAAACCAGCTGGTTTAGTAATTGTATT
>83.HM235391_C1
GGAATCATATTTTTTATTCAAATTATAACTGGTGTATTTTTAGCAAGTCGATATACACCA
GATGTTTCATATGCATATTATAGTATACAACACATTTTAAGAGAATTATGGAGTGGATGG
TGTTTTAGATATATGCATGCAACAGGTGCTTCTCTTGTATTTTTATTAACATATTTACAT
ATTTTAAGAGGATTAAATTATTCATATATGTATTTACCATTATCATGGATATCCGGATTG
ATTTTATTTATGATATTCATTGTAACTGCTTTCGTTGGTTATGTTTTACCATGGGGTCAA
ATGAGTTATTGGGGTGCAACAGTAATTACTAACTTATTATCCTCTATTCCAGTAGCAGTT
ATTTGGATATGTGGAGGATATACTGTGAGTGATCCTACAATAAAACGATTTTTTGTTTTA
CATTTTATATTACCATTTATTGGATTATGTATTGTATTTATACATATATTTTTCTTGCAT
TTACATGGTAGCACAAATCCTTTAGGGTATGATACAGCATTAAAAATACCCTTTTATCCA
AATCTATTAAGTCTTGATGTTAAAGGATTTAATAATGTAATCATTTTATTTCTAATACAA
AGTTTATTTGGAATTATACCTTTATCACATCCTGATAATGCTATTGTAGTAAATACATAT
GTTACTCCATCTCAAATAGTACCTGAATGGTACTTTCTACCATTTTATGCAATGTTAAAA
ACTGTTCCAAGTAAACCAGCTGGTTTAGTAATTGTATT
>92.HM235388_C1
GGAATCATATTTTTTATTCAAATTATAACTGGTGTATTTTTAGCAAGTCGATATACACCA
GATGTTTCATATGCATATTATAGTATACAACACATTTTAAGAGAATTATGGAGTGGATGG
TGTTTTAGATATATGCATGCAACAGGTGCTTCTCTTGTATTTTTATTAACATATTTACAT
ATTTTAAGAGGATTAAATTATTCATATATGTATTTACCATTATCATGGATATCCGGATTG
ATTTTATTTATGATATTCATTGTAACTGCTTTCGTTGGTTATGTTTTACCATGGGGTCAA
ATGAGTTATTGGGGTGCAACAGTAATTACTAACTTATTATCCTCTATTCCAGTAGCAGTT
ATTTGGATATGTGGAGGATATACTGTGAGTGATCCTACAATAAAACGATTTTTTGTTTTA
CATTTTATATTACCATTTATTGGATTATGTATTGTATTTATACATATATTTTTCTTGCAT
TTACATGGTAGCACAAATCCTTTAGGGTATGATACAGCATTAAAAATACCCTTTTATCCA
AATCTATTAAGTCTTGATGTTAAAGGATTTAATAATGTAATCATTTTATTTCTAATACAA
AGTTTATTTGGAATTATACCTTTATCACATCCTGATAATGCTATTGTAGTAAATACATAT
GTTACTCCATCTCAAATAGTACCTGAATGGTACTTTCTACCATTTTATGCAATGTTAAAA
ACTGTTCCAAGTAAACCAGCTGGTTTAGTAATTGTATT
>93.HM235402_C1
GGAATCATATTTTTTATTCAAATTATAACTGGTGTATTTTTAGCAAGTCGATATACACCA
GATGTTTCATATGCATATTATAGTATACAACACATTTTAAGAGAATTATGGAGTGGATGG
TGTTTTAGATATATGCATGCAACAGGTGCTTCTCTTGTATTTTTATTAACATATTTACAT
ATTTTAAGAGGATTAAATTATTCATATATGTATTTACCATTATCATGGATATCCGGATTG
ATTTTATTTATGATATTCATTGTAACTGCTTTCGTTGGTTATGTTTTACCATGGGGTCAA
ATGAGTTATTGGGGTGCAACAGTAATTACTAACTTATTATCCTCTATTCCAGTAGCAGTT
ATTTGGATATGTGGAGGATATACTGTGAGTGATCCTACAATAAAACGATTTTTTGTTTTA
CATTTTATATTACCATTTATTGGATTATGTATTGTATTTATACATATATTTTTCTTGCAT
TTACATGGTAGCACAAATCCTTTAGGGTATGATACAGCATTAAAAATACCCTTTTATCCA
AATCTATTAAGTCTTGATGTTAAAGGATTTAATAATGTAATCATTTTATTTCTAATACAA
AGTTTATTTGGAATTATACCTTTATCACATCCTGATAATGCTATTGTAGTAAATACATAC
GTTACTCCATCTCAAATAGTACCTGAATGGTACTTTCTACCATTTTATGCAATGTTAAAA
ACTGTTCCAAGTAAACCAGCTGGTTTAGTAATTGTATT
>HM235401
GGAATCATATTTTTTATTCAAATTATAACTGGTGTATTTTTAGCAAGTCGATATACACCA
GATGTTTCATATGCATATTATAGTATACAACACATTTTAAGAGAATTATGGAGTGGATGG
TGTTTTAGATATATGCATGCAACAGGTGCTTCTCTTGTATTTTTATTAACATATTTACAT
ATTTTAAGAGGATTAAATTATTCATATATGTATTTACCATTATCATGGATATCCGGATTG
ATTTTATTTATGATATTCATTGTAACTGCTTTCGTTGGTTATGTTTTACCATGGGGTCAA
ATGAGTTATTGGGGTGCAACAGTAATTACTAACTTATTATCCTCTATTCCAGTAGCAGTT
ATTTGGATATGTGGAGGATATACTGTGAGTGATCCTACAATAAAACGATTTTTTGTTTTA
CATTTTATATTACCATTTATTGGATTATGTATTGTATTTATACATATATTTTTCTTGCAT
TTACATGGTAGCACAAATCCTTTAGGGTATGATACAGCATTAAAAATACCCTTTTATCCA
AATCTATTAAGTCTTGATGTTAAAGGATTTAATAATGTAATCATTTTATTTCTAATACAA
AGTTTATTTGGAATTATACCTTTATCACATCCTGATAATGCTATTGTAGTAAATACATAC
GTTACTCCATCTCAAATAGTACCTGAATGGTACTTTCTACCATTTTATGCAATGTTAAAA
ACTGTTCCAAGTAAACCAGCTGGTTTAGTAATTGTATT
>97.HM235029_C1
GGAATCATATTTTTTATTCAAATTATAACTGGTGTATTTTTAGCAAGTCGATATACACCA
GATGTATCATATGCATATTATAGTATACAACACATTTTAAGAGAATTATGGAGTGGATGG
TGTTTTAGATATATGCATGCAACAGGTGCTTCTCTTGTATTTTTATTAACATATTTGCAT
ATTTTAAGAGGATTAAATTATTCATATATGTATTTACCATTATCATGGATATCCGGATTG
ATTTTATTTATGATATTCATTGTTACTGCTTTCGTTGGTTATGTTTTACCATGGGGTCAA
ATGAGTTATTGGGGTGCAACAGTAATTACTAACTTATTATCCTCTATTCCAGTAGCAGTT
ATTTGGATATGTGGAGGATATACTGTGAGTGATCCTACAATAAAACGATTTTTTGTTTTA
CATTTTATATTACCATTTATTGGATTATGTATTGTATTTATACATATATTTTTCTTACAT
TTACATGGTAGCACAAATCCTTTAGGGTATGATACAGCATTAAAAATACCCTTTTATCCA
AATCTATTAAGTCTTGATGTTAAAGGATTTAATAATGTAATCATTTTATTTTTAATACAA
AGTTTATTTGGAATTATACCTTTATCACATCCTGATAATGCTATTGTGGTAAATACATAT
GTTACTCCATCTCAAATAGTACCTGAATGGTACTTTCTACCATTTTATGCAATGTTAAAA
ACTGTTCCAAGTAAACCAGCTGGTTTAGTAATTGTATT
>HM235028
GGAATCATATTTTTTATTCAAATTATAACTGGTGTATTTTTAGCAAGTCGATATACACCA
GATGTATCATATGCATATTATAGTATACAACACATTTTAAGAGAATTATGGAGTGGATGG
TGTTTTAGATATATGCATGCAACAGGTGCTTCTCTTGTATTTTTATTAACATATTTGCAT
ATTTTAAGAGGATTAAATTATTCATATATGTATTTACCATTATCATGGATATCCGGATTG
ATTTTATTTATGATATTCATTGTTACTGCTTTCGTTGGTTATGTTTTACCATGGGGTCAA
ATGAGTTATTGGGGTGCAACAGTAATTACTAACTTATTATCCTCTATTCCAGTAGCAGTT
ATTTGGATATGTGGAGGATATACTGTGAGTGATCCTACAATAAAACGATTTTTTGTTTTA
CATTTTATATTACCATTTATTGGATTATGTATTGTATTTATACATATATTTTTCTTACAT
TTACATGGTAGCACAAATCCTTTAGGGTATGATACAGCATTAAAAATACCCTTTTATCCA
AATCTATTAAGTCTTGATGTTAAAGGATTTAATAATGTAATCATTTTATTTTTAATACAA
AGTTTATTTGGAATTATACCTTTATCACATCCTGATAATGCTATTGTAGTAAATACATAT
GTTACTCCATCTCAAATAGTACCTGAATGGTACTTTCTACCATTTTATGCAATGTTAAAA
ACTGTTCCAAGTAAACCAGCTGGTTCAGTAATTGTATT
>81.HM235362_C1 
GGAATCATATTTTTTATTCAAATTATAACTGGTGTATTTTTAGCAAGTCGATATACACCA
GATGTATCATATGCATATTATAGTATACAACACATTTTAAGAGAATTATGGAGTGGATGG
TGTTTTAGATATATGCATGCAACAGGTGCTTCTCTTGTATTTTTATTAACATATTTGCAT
ATTTTAAGAGGATTAAATTATTCATATATGTATTTACCATTATCATGGATATCCGGATTG
ATTTTATTTATGATATTCATTGTTACTGCTTTCGTTGGTTATGTTTTACCATGGGGTCAA
ATGAGTTATTGGGGTGCAACAGTAATTACTAACTTATTATCCTCTATTCCAGTAGCAGTT
ATTTGGATATGTGGAGGATATACTGTGAGTGATCCTACAATAAAACGATTTTTTGTTTTA
CATTTTATATTACCATTTATTGGATTATGTATTGTATTTATACATATATTTTTCTTACAT
TTACATGGTAGCACAAATCCTTTAGGGTATGATACAGCATTAAAAATACCCTTTTATCCA
AATCTATTAAGTCTTGATGTTAAAGGATTTAATAATGTAATCATTTTATTTTTAATACAA
AGTTTATTTGGAATTATACCTTTATCACATCCTGATAATGCTATTGTAGTAAATACATAT
GTTACTCCATCTCAAATAGTACCTGAATGGTACTTTCTACCATTTTATGCAATGTTAAAA
ACTGTTCCAAGTAAACCAGCTGGTTTAGTAATTGTATT
>HM235097
GGAATCATATTTTTTATTCAAATTATAACTGGTGTATTTTTAGCAAGTCGATATACACCA
GATGTATCATATGCATATTATAGTATACAACACATTTTAAGAGAATTATGGAGTGGATGG
TGTTTTAGATATATGCATGCAACAGGTGCTTCTCTTGTATTTTTATTAACATATTTGCAT
ATTTTAAGAGGATTAAATTATTCATATATGTATTTACCATTATCATGGATATCCGGATTG
ATTTTATTTATGATATTCATTGTTACTGCTTTCGTTGGTTATGTTTTACCATGGGGTCAA
ATGAGTTATTGGGGTGCAACAGTAATTACTAACTTATTATCCTCTATTCCAGTAGCAGTT
ATTTGGATATGTGGAGGATATACTGTGAGTGATCCTACAATAAAACGATTTTTTGTTTTA
CATTTTATATTACCATTTATTGGATTATGTATTGTATTTATACATATATTTTTCTTACAT
TTACATGGTAGCACAAATCCTTTAGGGTATGATACAGCATTAAAAATACCCTTTTATCCA
AATCTATTAAGTCTTGATGTTAAAGGATTTAATAATGTAATCATTTTATTTTTAATACAA
AGTTTATTTGGAATTATACCTTTATCACATCCTGATAATGCTATTGTAGTAAATACATAT
GTTACTCCATCTCAAATAGTACCTGAATGGTACTTTCTACCATTTTATGCAATGTTAAAA
ACTGTTCCAAGTAAACCAGCTGGTTTAGTAATTGTATT
>HM235096
GGAATCATATTTTTTATTCAAATTATAACTGGTGTATTTTTAGCAAGTCGATATACACCA
GATGTATCATATGCATATTATAGTATACAACACATTTTAAGAGAATTATGGAGTGGATGG
TGTTTTAGATATATGCATGCAACAGGTGCTTCTCTTGTATTTTTATTAACATATTTGCAT
ATTTTAAGAGGATTAAATTATTCATATATGTATTTACCATTATCATGGATATCCGGATTG
ATTTTATTTATGATATTCATTGTTACTGCTTTCGTTGGTTATGTTTTACCATGGGGTCAA
ATGAGTTATTGGGGTGCAACAGTAATTACTAACTTATTATCCTCTATTCCAGTAGCAGTT
ATTTGGATATGTGGAGGATATACTGTGAGTGATCCTACAATAAAACGATTTTTTGTTTTA
CATTTTATATTACCATTTATTGGATTATGTATTGTATTTATACATATATTTTTCTTACAT
TTACATGGTAGCACAAATCCTTTAGGGTATGATACAGCATTAAAAATACCCTTTTATCCA
AATCTATTAAGTCTTGATGTTAAAGGATTTAATAATGTAATCATTTTATTTTTAATACAA
AGTTTATTTGGAATTATACCTTTATCACATCCTGATAATGCTATTGTAGTAAATACATAT
GTTACTCCATCTCAAATAGTACCTGAATGGTACTTTCTACCATTTTATGCAATGTTAAAA
ACTGTTCCAAGTAAACCAGCTGGTTTAGTAATTGTATT
>HM235089
GGAATCATATTTTTTATTCAAATTATAACTGGTGTATTTTTAGCAAGTCGATATACACCA
GATGTATCATATGCATATTATAGTATACAACACATTTTAAGAGAATTATGGAGTGGATGG
TGTTTTAGATATATGCATGCAACAGGTGCTTCTCTTGTATTTTTATTAACATATTTGCAT
ATTTTAAGAGGATTAAATTATTCATATATGTATTTACCATTATCATGGATATCCGGATTG
ATTTTATTTATGATATTCATTGTTACTGCTTTCGTTGGTTATGTTTTACCATGGGGTCAA
ATGAGTTATTGGGGTGCAACAGTAATTACTAACTTATTATCCTCTATTCCAGTAGCAGTT
ATTTGGATATGTGGAGGATATACTGTGAGTGATCCTACAATAAAACGATTTTTTGTTTTA
CATTTTATATTACCATTTATTGGATTATGTATTGTATTTATACATATATTTTTCTTACAT
TTACATGGTAGCACAAATCCTTTAGGGTATGATACAGCATTAAAAATACCCTTTTATCCA
AATCTATTAAGTCTTGATGTTAAAGGATTTAATAATGTAATCATTTTATTTTTAATACAA
AGTTTATTTGGAATTATACCTTTATCACATCCTGATAATGCTATTGTAGTAAATACATAT
GTTACTCCATCTCAAATAGTACCTGAATGGTACTTTCTACCATTTTATGCAATGTTAAAA
ACTGTTCCAAGTAAACCAGCTGGTTTAGTAATTGTATT
>HM235299
GGAATCATATTTTTTATTCAAATTATAACTGGTGTATTTTTAGCAAGTCGATATACACCA
GATGTATCATATGCATATTATAGTATACAACACATTTTAAGAGAATTATGGAGTGGATGG
TGTTTTAGATATATGCATGCAACAGGTGCTTCTCTTGTATTTTTATTAACATATTTGCAT
ATTTTAAGAGGATTAAATTATTCATATATGTATTTACCATTATCATGGATATCCGGATTG
ATTTTATTTATGATATTCATTGTTACTGCTTTCGTTGGTTATGTTTTACCATGGGGTCAA
ATGAGTTATTGGGGTGCAACAGTAATTACTAACTTATTATCCTCTATTCCAGTAGCAGTT
ATTTGGATATGTGGAGGATATACTGTGAGTGATCCTACAATAAAACGATTTTTTGTTTTA
CATTTTATATTACCATTTATTGGATTATGTATTGTATTTATACATATATTTTTCTTACAT
TTACATGGTAGCACAAATCCTTTAGGGTATGATACAGCATTAAAAATACCCTTTTATCCA
AATCTATTAAGTCTTGATGTTAAAGGATTTAATAATGTAATCATTTTATTTTTAATCCAA
AGTTTATTTGGAATTATACCTTTATCACATCCTGATAATGCTATTGTAGTAAATACATAT
GTTACTCCATCTCAAATAGTACCTGAATGGTACTTTCTACCATTTTATGCAATGTTAAAA
ACTGTTCCAAGTAAACCAGCTGGTTTAGTAATTGTATT
>89.HM235359_C1
GGAATCATATTTTTTATTCAAATTATAACTGGTGTATTTTTAGCAAGTCGATATACACCA
GATGTATCATATGCATATTATAGTATACAACACATTTTAAGAGAATTATGGAGTGGATGG
TGTTTTAGATATATGCATGCAACAGGTGCTTCTCTTGTATTTTTATTAACATATTTGCAT
ATTTTAAGAGGATTAAATTATTCATATATGTATTTACCATTATCATGGATATCCGGATTG
ATTTTATTTATGATATTCATTGTTACTGCTTTCGTTGGTTATGTTTTACCATGGGGTCAA
ATGAGTTATTGGGGTGCAACAGTAATTACTAACTTATTATCCTCTATTCCAGTAGCAGTT
ATTTGGATATGTGGAGGATATACTGTGAGTGATCCTACAATAAAACGATTTTTTGTTTTA
CATTTTATATTACCATTTATTGGATTATGTATTGTATTTATACATATATTTTTCTTACAT
TTACATGGTAGCACAAATCCTTTAGGGTATGATACAGCATTAAAAATACCCTTTTATCCA
AATCTATTAAGTCTTGATGTTAAAGGATTTAATAATGTAATCATTTTATTTTTAATCCAA
AGTTTATTTGGAATTATACCTTTATCACATCCTGATAATGCTATTGTAGTAAATACATAT
GTTACTCCATCTCAAATAGTACCTGAATGGTACTTTCTACCATTTTATGCAATGTTAAAA
ACTGTTCCAAGTAAACCAGCTGGTTTAGTAATTGTATT
>88.HM235364_C1
GGAATCATATTTTTTATTCAAATTATAACTGGTGTATTTTTAGCAAGTCGATATACACCA
GATGTATCATATGCATATTATAGTATACAACACATTTTAAGAGAATTATGGAGTGGATGG
TGTTTTAGATATATGCATGCAACAGGTGCTTCTCTTGTATTTTTATTAACATATTTGCAT
ATTTTAAGAGGATTAAATTATTCATATATGTATTTACCATTATCATGGATATCCGGATTG
ATTTTATTTATGATATTCATTGTTACTGCTTTCGTTGGTTATGTTTTACCATGGGGTCAA
ATGAGTTATTGGGGTGCAACAGTAATTACTAACTTATTATCCTCTATTCCAGTAGCAGTT
ATTTGGATATGTGGAGGATATACTGTGAGTGATCCTACAATAAAACGATTTTTTGTTTTA
CATTTTATATTACCATTTATTGGATTATGTATTGTATTTATACATATATTTTTCTTACAT
TTACATGGTAGCACAAATCCTTTAGGGTATGATACAGCATTAAAAATACCCTTTTATCCA
AATCTATTAAGTCTTGATGTTAAAGGATTTAATAATGTAATCATTTTATTTTTAATCCAA
AGTTTATTTGGAATTATACCTTTATCACATCCTGATAATGCTATTGTAGTAAATACATAT
GTTACTCCATCTCAAATAGTACCTGAATGGTACTTTCTACCATTTTATGCAATGTTAAAA
ACTGTTCCAAGTAAACCAGCTGGTTTAGTAATTGTATT
>80.HM235328_C1
GGAATCATATTTTTTATTCAAATTATAACTGGTGTATTTTTAGCAAGTCGATATACACCA
GATGTATCATATGCATATTATAGTATACAACACATTTTAAGAGAATTATGGAGTGGATGG
TGTTTTAGATATATGCATGCAACAGGTGCTTCTCTTGTATTTTTATTAACATATTTGCAT
ATTTTAAGAGGATTAAATTATTCATATATGTATTTACCATTATCATGGATATCCGGATTG
ATTTTATTTATGATATTCATTGTTACTGCTTTCGTTGGTTATGTTTTACCATGGGGTCAA
ATGAGTTATTGGGGTGCAACAGTAATTACTAACTTATTATCCTCTATTCCAGTAGCAGTT
ATTTGGATATGTGGAGGATATACTGTGAGTGATCCTACAATAAAACGATTTTTTGTTTTA
CATTTTATATTACCATTTATTGGATTATGTATTGTATTTATACATATATTTTTCTTACAT
TTACATGGTAGCACAAATCCTTTAGGGTATGATACAGCATTAAAAATACCCTTTTATCCA
AATCTATTAAGTCTTGATGTTAAAGGATTTAATAATGTAATCATTTTATTTTTAATCCAA
AGTTTATTTGGAATTATACCTTTATCACATCCTGATAATGCTATTGTAGTAAATACATAT
GTTACTCCATCTCAAATAGTACCTGAATGGTACTTTCTACCATTTTATGCAATGTTAAAA
ACTGTTCCAAGTAAACCAGCTGGTTTAGTAATTGTATT
>76.JQ240419_vivax
GGTATTATATTCTTTATACAAATATTAACAGGTGTATTTTTAGCAAGTCGTTATACTCCA
GAAATATCTTATGCATATTATAGTATACAACATATTTTAAGAGAATTATGGAGTGGATGG
TGTTTTAGATATATGCATGCTACAGGTGCATCTCTTGTATTCTTATTAACTTATTTACAC
ATTTTAAGAGGATTAAATTATTCATATTTATATTTACCATTATCATGGATATCAGGATTA
ATCATATTTGCATTATTTATAGTTACAGCTTTTATAGGTTACGTTTTACCTTGGGGACAA
ATGAGTTATTGGGGTGCAACTGTTATAACTAATTTATTATCTTCAATTCCAGTATTAGTA
ATTTGGTTATGTGGAGGATATACTGTAAGTGATCCTACAATTAAAAGATTTTTTGTATTA
CATTTTATACTTCCTTTTGTAGCATTATGTATTGTATTTATACATATATTCTTTTTACAT
TTACATGGTAGCACAAATCCTTTAGGGTATGATACAGCTTTAAAAATACCCTTCTATCCA
AATCTATTAAGTCTTGATGTAAAAGGATTTAATAATATATTTATATTATTCTTATTACAA
AGTATTTTTGGTATAATTCCATTATCTCATCCAGATAATGCTATATTAGTTAATACATAT
GTTACACCAATTCAAATTGTTCCTGAATGGTACTTTTTACCATTTTATGCAATGTTAAAA
ACAATACCTAGTAAAACAGCAGGTTTATTAATTGTTTT
>KC175307_ovale
ATGAATTATAATTCTATTAATTTAGCAAAAGCACATTTATTAAATTATCCATGTCCTTTA
AATATTAATTTCTTATGGAATTATGGATTCCTTTTAGGAATTATATTCTTTATACAAATA
TTAACAGGTGTATTTTTAGCAAGTCGTTATACTCCTGAAATCTCTTACGCATATTATAGT
ATACAACATATATTAAGAGAGTTATGGAGTGGATGGTGTTTTAGATATATGCATGCAACT
GGTGCATCATTAGTATTTTTCTTAACTTATCTACATATTTTAAGAGGATTAAATTATTCT
TATTTATATTTACCTTTATCATGGATATCAGGTTTAATTATATTTGCATTATTTATAGTA
ACTGCATTTATTGGATATGTATTACCTTGGGGACAAATGAGTTATTGGGGTGCAACTGTT
ATTACTAATTTATTATCTTCAATTCCAGCCTTAGTTATATGGTTATGTGGAGGATATACT
GTTAGTGATCCAACTATTAAAAGATTTTTCGTACTACATTTTATTCTTCCATTTGTTGCA
TTATGTATTGTATTTATACATATATTCTTCTTACATTTACATGGTAGCACAAATCCTTTA
GGGTATGATACAGCATTAAAAATACCCTTCTATCCAAATCTATTAAGTCTTGATGTTAAA
GGATTTAATAATATCTTTATATTATTTTTATTACAAAGTTTATTTGGAATAATACCATTA
TCTCATCCAGATAATGCAATTATTGTTAATACATATGTTACACCAATTCAAATAGTTCCA
GAATGGTATTTTTTACCATTTTATGCAATGTTAAAAACAATACCTAGTAAAACAGCAGGT
TTATTAATTGTTTTTGCGTCATTACAATTATTATTTTTATTAGCTGAACAAAGAAGTTTA
ACTACTATTATACAATTCAAAATGGCATTTGGTGCTAGAGAATATTCAGTTCCAATTATA
TGGTTTATGTGTTCATTCTATGCTTTATTAT
>AB489194_malariae 
ATGAATTATTATTCCATAAATTTAGCAAAAGCACATTTATTAAATTACCCATGTCCATTAAATATTAATT
TTTTATGGAATTATGGATTCCTTTTAGGAATTATATTTTTTATACAAATATTAACAGGTGTATTTTTAGC
TAGTCGTTATACTCCAGATATATCATATGCATATTATAGTATTCAACACATTTTAAGAGAATTATGGAGT
GGATGGTGTTTTAGATATATGCATGCAACAGGTGCATCACTTGTATTTTTTCTAACTTATTTACATATTT
TAAGAGGATTAAATTATTCTTATTTATATTTACCATTATCATGGATATCAGGATTAATTATATTTGCATT
ATTTATAGTTACAGCTTTTATAGGTTATGTTTTACCATGGGGACAAATGAGTTATTGGGGTGCAACAGTT
ATTACTAATTTATTATCTTCAATTCCAGCACTTGTTATTTGGTTATGTGGAGGATATACTGTAAGTGATC
CAACTATAAAAAGATTTTTTGTATTACATTTTATACTTCCATTTGTTGCATTATGTATTGTATTTATACA
TATATTCTTTTTACATTTACATGGTAGCACTAATCCTTTAGGGTACGATACAGCTTTAAAAATACCCTTT
TATCCAAATCTATTAAGTCTTGATGTAAAAGGATTTAATAATATTATTATTATATTTTTACTACAAAGTT
TATTTGGTATTATACCATTATCTCATCCAGATAATGCAATTATTGTTAATACATATGTTACACCAATACA
AATTGTTCCAGAATGGTATTTTTTACCATTTTATGCAATGTTAAAAACAATACCTAGTAAAACAGCAGGT
TTATTAATTGTTTTAGCATCATTACAATTATTATTTTTAATGGCTGAACAAAGAAATTTAACTACTATTA
TACAATTTAAAATGTTATTTGGTGCAAGAGAATATTCTGTTCCAATTATATGGTTTATGTGTTCATTCTA
TGCTTTATTATGGATTGGATGTCAATTACCACAAGAAATTTTCATTTTATATGGTCGTCTATTTATTATA
TCATTCTTTTCTAGTGGTTTATTTGCACTTGTTCATTATAAAAGAACATATTATGATTACAGCTCCCAAG
CAAACATT
>GQ355469_B.billbrayi
ATGAACTTTTACTCTATTAATTTAGTTAAAGCACATTTAATTAATTACCCATGTCCATTGAATATAAATT
TTTTATGGAATTATGGATTCCTTTTAGGAATTATATTTTTTGTTCAAATTATTACTGGTGTATTTTTAGC
AAGTCGTTATACACCAGATGTTTCATACGCATACTATAGTATACAACACATTTTAAGAGAGCTATGGAGT
GGATGGGCTTTTAGATATATGCATGCAACAGGTGCATCTCTTGTCTTTTTATTAACATATTTACATATTT
TAAGAGGATTAAATTACTCATACATGTACCTACCATTATCCTGGATATCAGGATTAATTTTATTTATGAT
ATTTATTGTAACAGCTTTTGTTGGTTACGTACTACCATGGGGACAAATGAGCTATTGGGGTGCAACAGTA
ATTACTAATTTGTTATCTTCCATTCCAGTAGCAGTTATTTGGATATGTGGAGGTTATACAGTTAGTGATC
CTACAATAAAACGATTTTTCGTTTTACACTTTATTTTACCATTTATTGGATTATGTATCGTATTTATTCA
TATATTTTTCCTACATCTACATGGTAGCACAAATCCATTAGGGTATGATACAGCACTAAAAATACCCTTC
TATCCAAATCTATTAAGTCTTGATGTTAAAGGATTTAACAATGTTATTATTTTATTTTTAATTCAAAGTT
TATTTGGGATAATACCTTTATCCCATCCAGATAATGCTATTATAGTAAATACATACGTTACTCCGTCTCA
AATTGTTCCTGAATGGTATTTTTTACCATTTTATGCAATGTTAAAAACAGTTCCTAGTAAACCGGGAGGG
TTAGTTATTGTATTATTATCATTACAATTACTATTCTTATTAGCTGAACAAAGAAGTTTAACAACTATAA
TACAATTTAAAATGATTTTCGGTGCTAGAGATTATTCAGTTCCAATTATATGGTTTATGTGTGCATTCTA
TGCTTTATTGTGGATTGGATGTCAATTACCCCAAGACATTTTCATTTTATATGGTCGATTATTTATTGTA
TTATTATTCAGTAGTGGTTTATTTGTACTTGTCCATTATAAAAGAACACATTATGATTACAGCTCCCAAG
CAAACATATAAT
>GQ355471_B.billbrayi
ATGAACTTTTACTCTATTAATTTAGTTAAAGCACATTTAATTAATTACCCATGTCCATTGAATATAAATT
TTTTATGGAATTATGGATTCCTTTTAGGAATTATATTTTTTGTTCAAATTATTACTGGTGTATTTTTAGC
AAGTCGTTATACACCAGATGTTTCATACGCATACTATAGTATACAACACATTTTAAGAGAGCTATGGAGT
GGATGGGCTTTTAGATATATGCATGCAACAGGTGCATCTCTTGTCTTTTTATTAACATATTTACATATTT
TAAGAGGATTAAATTACTCATACATGTATTTACCATTATCCTGGATATCAGGATTAATTTTATTTATGAT
ATTTATTGTAACGGCTTTTGTTGGTTACGTACTACCATGGGGACAAATGAGCTACTGGGGTGCAACAGTA
ATTACTAATTTGTTATCTTCCATTCCAGTAGCAGTTATTTGGATATGTGGAGGTTATACAGTTAGTGATC
CTACAATAAAACGATTTTTCGTTTTACACTTTATTTTACCATTTATTGGATTATGTATCGTATTTATTCA
TATATTTTTCCTACATCTACATGGTAGCACAAATCCATTAGGGTATGATACAGCACTAAAAATACCCTTC
TATCCAAATCTATTAAGTCTTGATGTTAAAGGATTTAATAATGTTATTATTTTATTTTTAATTCAAAGTT
TATTTGGGATAATACCTTTATCCCATCCAGATAATGCTATTATAGTAAATACATACGTTACTCCGTCTCA
AATTGTTCCTGAATGGTATTTTTTACCATTTTATGCAATGTTAAAAACTGTTCCTAGTAAACCGGCAGGG
TTAGTTATTGTATTATTATCATTACAATTACTATTCTTATTAGCTGAACAAAGAAGTTTAACAACTATAA
TACAATTTAAAATGATTTTCGGTGCTAGAGATTATTCAGTTCCAATTATATGGTTTATGTGTGCATTCTA
TGCTTTATTATGGATTGGATGTCAATTACCCCAAGACATTTTCATTTTATATGGTCGATTATTTATTGTA
TTATTTTTCAGTAGTGGTTTATTTGTACTTGTCCATTATAAAAGAACACATTATGATTACAGCTCCCAAG
CAAACATATAA
>GQ355470_B.billbrayi
ATGAACTTTTACTCTATTAATTTAGTTAAAGCACATTTAATTAATTACCCATGTCCATTGAATATAAATT
TTTTATGGAATTATGGATTCCTTTTAGGAATTATATTTTTTGTTCAAATTATTACTGGTGTATTTTTAGC
AAGTCGTTATACACCAGATGTTTCATACGCATACTATAGTATACAACACATTTTAAGAGAGCTATGGAGT
GGATGGGCTTTTAGATATATGCATGCAACAGGTGCATCTCTTGTCTTTTTATTAACATATTTACATATTT
TAAGAGGATTAAATTACTCATACATGTATTTACCATTATCCTGGATATCAGGATTAATTTTATTTATGAT
ATTTATTGTAACAGCTTTTGTTGGTTACGTACTACCATGGGGACAAATGAGCTATTGGGGTGCAACAGTA
ATTACTAATTTGTTATCTTCCATTCCAGTAACAGTTATTTGGATATGTGGAGGTTATACAGTTAGTGATC
CTACAATAAAACGATTTTTCGTTTTACACTTTATTTTACCATTTATTGGATTATGTATCGTATTTATTCA
TATATTTTTCCTACATCTACATGGTAGCACAAATCCATTAGGGTATGATACAGCACTAAAAATACCCTTC
TATCCAAATCTATTAAGTCTTGATGTTAAAGGATTTAATAATGTTATTATTTTATTTTTAATTCAAAGTT
TATTTGGGATAATACCTTTATCCCATCCAGATAATGCTATTATAGTAAATACATACGTTACTCCGTCTCA
AATTGTTCCTGAATGGTATTTTTTACCATTTTATGCAATGTTAAAAACAGTTCCTAGTAAACCGGCAGGG
TTAGTTATTGTATTATTATCATTACAATTACTATTCTTATTAGCTGAACAAAGAAGTTTAACAACTATAA
TACAATTTAAAATGATTTTCGGTGCTAGAGATTATTCAGTTCCAATTATATGGTTTATGTGTGCATTCTA
TGCTTTATTGTGGATTGGATGTCAATTACCCCAAGGCATTTTCATTTTATATGGTCGATTATTTATTGTA
TTATTTTTCAGTAGTGGTTTATTTGTACTTGTCCATTATAAAAGAACACATTATGATTACAGCTCCCAAG
CAAACATATAAT
